# Supplementary material for: Transcriptome analysis of haploid male gametophyte development in Arabidopsis
Source: Genome Biol. 2004 Oct 27;5(11):R85. doi: 10.1186/gb-2004-5-11-r85 (PMC545776; doi:10.1186/gb-2004-5-11-r85)
Supplement: Additional data file 1 — The complete transcriptomic datasets used [file gb-2004-5-11-r85-s1.xls]

## Sheet: DATA
Gene Name	Cluster	UNM	BCP	TCP	MPG	COT	LEF	PET	STM	ROT	RHR	SUS
At1g01010	-	0	0	0	0	0	0	0	0	308.587	0	0
At1g01030	-	0	0	0	0	0	0	0	0	0	0	0
At1g01040	39	0	376.856	0	0	0	0	0	0	0	0	288.02
At1g01050	5	1551.7	2114.34	2511.62	1206.95	1334.42	874.93	1217.8	1333.9	1277.71	1599.53	1270.54
At1g01060	-	0	0	0	0	157.51	708.4	0	125.034	697.736	191.058	111.16
At1g01070	-	0	0	0	0	0	353.01	116.23	193.772	385.834	430.558	0
At1g01080	27	133.309	139.919	105.924	0	907.14	592.36	770.55	229.325	126.088	122.703	100.58
At1g01090	25	978.921	902.655	961.716	625.92	1157.88	1404.73	1882.09	759.47	1211.98	961.88	397.3
At1g01100	29	2519.66	2297.48	427.577	313.056	3334.59	1981	2401.35	1797.7	3181.33	2459.93	1281.55
At1g01110	-	0	0	0	0	0	0	0	0	0	0	0
At1g01120	-	0	0	0	0	1420.88	1377.38	499.42	96.1144	1216.99	346.726	0
At1g01130	29	241.5	224.836	0	0	0	0	0	0	0	0	0
At1g01140	6	265.35	265.286	709.59	398.285	471.65	697.29	433.48	245.434	263.616	0	81.55
At1g01150	31	69.5603	54.6075	0	94.5857	0	68.46	0	0	44.9772	0	0
At1g01160	-	0	0	0	0	0	217.46	164.51	242.803	247.042	195.655	234.48
At1g01170	29	89.0627	78.4246	0	0	2033.79	1545.95	1646.55	1303	282.217	86.1425	87.87
At1g01180	2	0	0	53.3525	40.749	30.67	52.07	33.85	41.4391	34.4589	36.2814	40.77
At1g01190	-	0	0	0	0	0	0	0	0	373.619	0	0
At1g01200	-	0	0	0	0	0	0	0	0	0	196.568	0
At1g01220	29	380.207	364.782	129.319	55.4939	233.65	230.64	281.79	220.648	234.936	233.841	170.83
At1g01225	25	390.152	349.363	119.916	155.286	171.72	113.04	127.57	149.15	201.406	170.589	133.62
At1g01230	25	548.981	576.872	556.469	305.645	627.6	613.99	693.66	839.991	610.062	800.413	555.47
At1g01240	-	0	0	0	0	0	957.78	647.2	1201.94	382.593	0	0
At1g01250	-	0	0	0	0	0	0	0	0	0	0	0
At1g01260	6	243.152	195.661	223.048	250.613	176.13	164.07	0	153.495	232.86	170.805	139.38
At1g01280	-	0	0	0	0	0	0	0	0	0	0	0
At1g01290	29	313.599	353.662	96.9436	0	90.67	188.27	100.07	185.851	175.738	69.2934	225.53
At1g01300	-	0	0	0	0	483.04	354.6	700.07	175.346	276.615	575	0
At1g01310	1	0	0	1550.34	3699.7	0	0	0	0	0	0	0
At1g01320	3	58.0834	64.7121	122.141	252.221	609.89	674.46	681.13	329.529	51.1987	31.4079	70.21
At1g01330	29	104.099	86.0536	0	0	0	0	132.49	74.572	0	0	0
At1g01340	12	0	99.2048	0	151.341	0	0	0	0	130.949	210.384	207.94
At1g01360	8	119.743	0	204.625	233.307	177.31	323.83	178.3	880.106	311.462	316.643	241.95
At1g01370	20	0	0	158.173	0	0	0	0	0	100.206	98.1464	101.57
At1g01380	-	0	0	0	0	9.93	0	0	0	78.5576	34.237	0
At1g01390	-	0	0	0	0	182.72	177.65	0	0	0	0	0
At1g01410	-	0	0	0	0	0	0	0	0	0	0	78.23
At1g01420	-	0	0	0	0	0	123.18	158.21	0	123.129	98.0727	0
At1g01430	-	0	0	0	0	653.88	876.46	1020.1	638.154	279.309	628.808	0
At1g01440	-	0	0	0	0	115.23	158.47	163.4	161.217	158.983	336.356	207.69
At1g01450	20	0	0	205.648	0	0	0	0	99.6056	0	92.632	0
At1g01460	1	0	0	1249.88	3102.9	0	0	0	0	0	0	0
At1g01470	-	0	0	0	0	416.34	1473.03	2046.58	1528.01	2336.74	1353.19	2559.33
At1g01480	-	0	0	0	0	0	0	0	0	0	0	849.18
At1g01490	-	0	0	0	0	986.86	1843.6	994.71	1357.19	1017.36	716.573	1042.34
At1g01500	1	0	335.019	1270.95	1872.01	0	496.43	410.46	0	265.005	300.458	249.94
At1g01510	29	324.781	307.325	0	0	315.16	0	232.14	335.409	289.37	197.734	365.59
At1g01520	-	0	0	0	0	0	0	0	0	0	0	0
At1g01530	39	0	79.4098	0	0	0	75.69	87.72	0	0	0	0
At1g01540	29	268.499	359.385	0	0	457.31	420.62	397.68	277.262	357.613	444.542	347.26
At1g01550	25	441.052	495.652	382.971	98.9998	1247.11	1582.84	1441.56	2856.49	771.866	1438.36	663.04
At1g01560	29	66.9395	74.4952	0	24.7718	0	0	113.18	145.624	212.671	64.6475	700.21
At1g01570	29	488.789	220.495	0	0	0	0	0	0	129.602	0	0
At1g01600	-	0	0	0	0	0	0	0	0	187.573	0	0
At1g01610	-	0	0	0	0	476.34	501.8	558.49	0	620.758	292.712	0
At1g01620	39	0	79.6642	0	0	3239.95	1008.41	2480.75	2451.74	2905.97	4641.76	0
At1g01630	29	136.156	136.691	0	0	581.08	761.44	954.72	336.427	708.26	1074.91	785.71
At1g01640	29	1423.89	1185.22	172.827	184.629	41.26	0	0	609.015	446.466	208.93	852.33
At1g01650	3	107.423	105.758	136.536	191.586	157.71	486.41	321.9	470.861	423.379	457.288	348.17
At1g01660	-	0	0	0	0	0	0	0	0	71.4991	416.103	0
At1g01670	29	366.568	299.005	0	0	221.24	188.75	0	300.596	162.142	0	0
At1g01690	-	0	0	0	0	0	0	0	0	0	0	0
At1g01700	-	0	0	0	0	0	0	0	0	0	0	0
At1g01710	27	400.836	466.064	322.171	0	188.31	262.66	292.92	383.903	259.293	198.456	485.08
At1g01720	-	0	0	0	0	97.15	95.17	0	137.971	566.716	78.6329	125.12
At1g01725	29	265.473	244.349	0	0	208.4	408.75	179.13	377.555	231.982	141.423	346.4
At1g01730	25	328.454	312.155	141.354	178.013	434.93	386.5	383.17	748.806	518.488	240.581	1093.4
At1g01740	37	254.878	0	0	0	259.25	300.23	259.85	249.024	202.132	238.598	187.03
At1g01750	-	0	0	0	0	433.17	0	0	0	821.294	3552.36	0
At1g01760	-	0	0	0	0	0	0	0	0	0	0	0
At1g01770	25	268.467	287.309	135.183	71.3691	117.14	153.13	137.06	231.243	79.7763	52.1844	104.34
At1g01780	3	387.523	778.97	3230	4815.93	456.19	81.29	122.85	206.63	231.169	1177.54	134.22
At1g01790	27	138.505	144.578	168.04	0	267.71	732.75	763.85	469.817	127.514	223.263	0
At1g01800	27	382.834	523.643	413.525	0	1114.77	1402.77	1002.92	1069.62	912.232	1024.65	531.67
At1g01820	29	344.334	340.805	0	0	517.55	702.88	671.97	1027.86	547.837	445.772	880.21
At1g01830	37	83.8786	0	0	0	0	181.94	218.88	129.88	107.012	140.074	0
At1g01840	-	0	0	0	0	0	142.04	175.53	0	114.751	158.822	0
At1g01860	-	0	0	0	0	242.89	0	0	0	0	0	0
At1g01900	-	0	0	0	0	0	0	135.89	0	83.5228	0	0
At1g01910	25	728.405	702.137	567.802	451.618	490.81	521.57	571.28	431.265	456.267	547.153	588.25
At1g01920	29	204.904	207.464	104.32	0	0	82.61	0	0	75.9025	47.666	135
At1g01930	6	129.517	116.131	133.661	117.825	43.23	114.72	107.8	58.639	115.511	80.946	81.34
At1g01940	29	455.817	372.794	81.7404	0	337.4	196.19	209.5	182.752	308.427	239.469	705.58
At1g01950	29	304.856	253.471	0	0	152.79	172.83	178.94	126.679	206.605	229.534	160.59
At1g01960	29	298.096	296.474	0	0	371.68	383.46	447.26	564.165	487.95	436.807	513.65
At1g01970	29	185.559	199.07	0	0	394.14	543.07	459.88	184.687	117.419	0	123.42
At1g01980	17	0	0	54.0815	662.768	0	0	0	0	0	0	0
At1g01990	-	0	0	0	0	0	322.95	214.26	269.06	197.964	103.979	0
At1g02000	1	120.63	201.226	1975.15	4625.88	167.96	188.95	133.94	209.039	334.471	284.829	161.3
At1g02020	32	114.799	109.645	0	55.3193	0	136.35	146.12	186.188	111.99	83.1328	125.23
At1g02050	29	54.3396	27.9101	0	0	0	0	0	0	0	0	0
At1g02060	-	0	0	0	0	0	0	0	0	126.95	0	0
At1g02070	-	0	0	0	0	0	0	0	292.394	0	0	0
At1g02080	25	681.729	659.424	322.877	409.867	419.82	404.1	442.87	773.435	487.348	450.719	1033.66
At1g02090	29	451.789	400.02	0	0	0	0	0	0	342.079	307.793	253.72
At1g02100	-	0	0	0	0	0	215.98	0	248.497	0	459.429	248.51
At1g02110	-	0	0	0	0	174.12	149.08	151.03	0	123.45	85.8023	0
At1g02120	29	136.957	113.593	0	0	101.48	379.26	536.02	527.989	401.731	396.707	514.71
At1g02130	29	586.875	557.161	242.192	0	258.94	386.9	306.17	365.579	392.264	247.663	315.21
At1g02140	25	1241.45	1170.94	801.794	900.851	1463.7	1674.9	1784.46	1875.78	1882.36	1659.02	1325
At1g02150	29	156.609	172.939	0	0	661.41	816.09	776.61	258.691	198.233	116.537	151.66
At1g02160	25	464.155	492.583	320.666	159.371	483.81	597.76	571.83	637.464	486.531	288.028	488.12
At1g02170	6	479.862	486.22	761.968	725.891	406.39	543.8	429.74	553.837	620.719	569.41	811.43
At1g02180	6	219.478	225.349	235.383	258.909	245.75	177.45	199.68	193.643	170.192	210.234	201.27
At1g02190	-	0	0	0	0	0	0	0	0	0	0	0
At1g02200	-	0	0	0	0	0	149.68	0	0	0	0	0
At1g02205	-	0	0	0	0	538.95	451.41	0	0	134.301	0	0
At1g02220	29	90.1772	60.1157	0	0	0	0	75.85	103.28	402.326	144.119	952.54
At1g02230	-	0	0	0	0	0	0	0	0	79.1281	0	0
At1g02250	39	0	82.5513	0	0	0	0	0	0	0	0	97.39
At1g02260	25	145.426	144.598	91.6907	76.0573	101.88	201.62	192.95	302.377	228.23	228.298	130.2
At1g02270	27	168.237	256.198	196.31	0	0	389.29	367.88	208.945	254.649	305.863	246.75
At1g02280	29	859.774	764.435	133.851	0	1524.86	563.65	599.41	305.695	345.604	116.807	296.98
At1g02300	-	0	0	0	0	350.26	1551.24	273.87	879.15	120.081	0	615.66
At1g02305	25	350.13	401.814	152.38	237.679	856.39	1719.37	891.51	2519.89	998.735	1219.44	1585.31
At1g02310	-	0	0	0	0	0	0	0	0	429.461	0	262.51
At1g02320	-	0	0	0	0	0	0	0	0	0	0	0
At1g02330	25	380.56	299.596	283.579	256.169	217.36	129.09	238.47	210.88	300.668	317.791	442.17
At1g02340	-	0	0	0	0	0	418.62	0	0	116.146	116.382	0
At1g02360	-	0	0	0	0	228.39	0	0	0	993.117	997.58	100
At1g02370	29	305.038	252.285	0	0	0	0	0	0	74.1094	0	94.8
At1g02390	-	0	0	0	0	105.13	104.68	104.12	0	100.778	0	0
At1g02400	-	0	0	0	0	234.86	151.04	0	0	566.231	330.689	0
At1g02410	25	497.908	495.983	440.103	411.777	312.84	298.39	331.4	305.113	403.105	325.943	264.88
At1g02420	-	0	0	0	0	0	0	0	0	76.1865	96.8421	0
At1g02430	-	0	0	0	0	0	0	0	0	217.53	106.242	0
At1g02450	-	0	0	0	0	0	154.09	183.58	240.202	58.8368	0	1656.71
At1g02460	-	0	0	0	0	0	0	0	0	212.348	408.832	0
At1g02470	-	0	0	0	0	0	0	0	0	0	0	0
At1g02475	29	181.983	202.656	0	0	723.3	1394.55	928.31	1113.01	118.168	0	307.91
At1g02490	-	0	0	0	0	0	0	0	0	0	0	0
At1g02500	6	595.907	680.04	743.028	647.034	1384.79	1487.1	1950.1	7683.31	4083.51	5473.02	1110.32
At1g02530	29	169.255	192.305	0	0	0	0	0	49.4509	464.147	195.327	400.33
At1g02540	-	0	0	0	0	0	0	0	0	0	0	0
At1g02550	-	0	0	0	0	0	0	0	0	0	0	0
At1g02560	29	554.672	562.505	223.896	104.517	2130.02	2269.02	1732.72	1274.84	539.191	389.031	453.52
At1g02570	-	0	0	0	0	0	0	0	0	99.6251	162.339	0
At1g02580	-	0	0	0	0	0	0	0	0	0	0	0
At1g02620	6	217.004	198.317	336.683	334.901	0	0	0	0	0	0	0
At1g02640	-	0	0	0	0	2223.99	0	321.49	1579.67	576.108	0	0
At1g02660	2	107.787	149.299	1249.2	1594.56	120.23	118.59	116.57	117.477	145.185	81.2995	93.28
At1g02670	37	48.6559	0	0	0	0	0	0	0	0	0	0
At1g02680	29	436.726	342.139	0	0	177.62	245.93	163.22	183.108	133.077	92.2188	174.36
At1g02690	29	1150.66	757.994	0	0	205.34	0	142.05	140.065	280.531	277.291	147.19
At1g02700	20	0	0	32.8757	0	0	0	0	0	0	0	0
At1g02710	39	0	57.7885	0	0	0	0	0	0	0	0	0
At1g02720	29	235.447	255.521	0	0	0	145.93	0	0	0	299.669	0
At1g02730	29	554.551	352.145	0	0	486.45	0	271.12	198.614	328.913	234.454	127.14
At1g02740	9	489.26	0	352.562	275.242	0	0	0	0	0	0	414.93
At1g02750	29	254.638	230.893	0	0	252.31	224.12	164.1	247.857	325.855	321.553	202.05
At1g02780	29	2882.22	3013.19	1053.49	0	3764.8	2657.7	3108.31	2723.41	4011.57	3930.7	2513.29
At1g02790	3	4125.98	6146.83	8002.9	8676.61	0	0	0	0	0	0	0
At1g02800	39	0	251.427	0	0	0	0	0	0	0	0	0
At1g02810	-	0	0	0	0	278.19	0	0	0	508.299	454.485	0
At1g02813	37	95.1031	0	0	0	0	0	0	0	0	130.916	0
At1g02816	25	770.36	795.034	440.01	277.895	593.5	438.23	282.92	310.438	647.362	444.331	375.55
At1g02820	37	200.518	0	0	0	0	363.92	212.56	0	0	0	0
At1g02830	36	111.97	0	0	33.3768	0	0	0	0	0	0	0
At1g02840	25	613.258	527.6	357.952	404.123	359.43	323.1	416.19	681.043	533.091	511.024	272.19
At1g02850	6	180.197	184.522	258.87	257.563	399.97	464.95	153.63	185.897	786.683	145.843	848.45
At1g02860	29	268.573	215.939	0	0	448.06	396.96	237.83	282.521	352.502	219.587	237.97
At1g02870	29	998.007	747.993	0	0	406.85	216.53	261.02	472.879	488.417	266.303	432.89
At1g02890	22	0	286.399	235.975	0	418.7	365.17	280.36	339.749	506.446	435.291	878.26
At1g02900	-	0	0	0	0	558.93	0	0	412.854	1537.62	3212.36	0
At1g02910	-	0	0	0	0	357.85	483.17	355.73	397.099	158.385	0	149.6
At1g02930	-	0	0	0	0	837.78	1744.6	1645.76	1108.85	3079.42	200.788	4185.81
At1g02940	39	0	106.052	0	0	83.78	70.64	58.3	95.8298	54.0323	81.2244	63.48
At1g02950	-	0	0	0	0	0	85.36	156.77	512.247	277.161	410.672	0
At1g02960	25	229.934	264.232	226.214	117.297	159.27	142.69	176.07	266.294	152.085	140.058	295.55
At1g02970	6	120.678	126.382	125.084	167.246	135.5	89.36	101.54	101.64	110.535	107.865	120.23
At1g02980	25	226.507	146.707	114.754	121.922	0	0	0	0	28.3665	0	123.38
At1g03000	29	401.675	359.091	0	0	421.55	288.9	326.22	412.8	244.332	280.41	269.87
At1g03010	-	0	0	0	0	0	0	81.77	0	0	0	0
At1g03020	-	0	0	0	0	0	276.61	0	167.646	0	0	0
At1g03030	23	0	349.752	206.917	0	176.45	182.68	0	0	157.667	158.577	0
At1g03040	-	0	0	0	0	88.48	225.11	128.29	424.669	277.919	190.706	260.31
At1g03050	1	0	198.173	2076.32	3581.23	0	0	0	0	0	0	0
At1g03055	-	0	0	0	0	0	136.68	0	0	0	0	0
At1g03060	1	101.267	0	327.57	575.845	114.59	132.53	188.11	265.61	216.992	364.267	228.08
At1g03070	3	510.078	632.223	1084.12	1191.51	185.96	235.28	188.32	176.953	184.111	205.12	190.34
At1g03080	39	0	30.6549	0	0	90.42	200.3	155.64	348.704	430.572	314.961	505.98
At1g03090	27	251.981	345.842	214.429	0	232.6	72.94	106.83	400.471	216.54	88.1007	124.13
At1g03100	29	118.864	116.085	0	0	116.91	123.26	112.27	98.7625	107.193	94.7134	129.21
At1g03110	25	297.726	263.553	192.659	269.165	147.46	191.12	309.22	132.885	161.174	123.459	178.97
At1g03130	-	0	0	0	0	1648.23	3238.66	3489.01	1822.11	0	0	0
At1g03140	25	599.774	537.928	357.803	580.151	483.23	496.4	485.07	685.537	657.961	495.135	610.24
At1g03150	25	693.978	621.383	422.247	202.607	322.01	203.58	155.31	184.899	328.806	213.136	313.68
At1g03160	16	73.9537	0	0	88.633	86.33	243.9	210.03	89.2446	74.2013	87.1976	93.09
At1g03170	-	0	0	0	0	0	0	0	0	0	0	0
At1g03180	9	220.92	0	160.541	241.833	108.08	0	0	0	105.016	0	137.88
At1g03190	29	228.785	222.943	0	0	76.75	103.23	75.66	118.249	171.329	78.3162	180.79
At1g03210	30	379.34	260.339	105.088	273.185	188.04	424.44	666.75	518.49	502.954	909.189	435.93
At1g03220	29	66.1208	72.174	0	0	1806.41	1033.08	712.29	474.614	2122.16	1756.83	501.62
At1g03240	15	59.6046	0	48.5286	158.108	0	65.64	0	87.6205	31.6203	48.0329	0
At1g03250	6	328.744	315.726	555.175	480.245	210.91	282.47	222.83	243.468	216.245	234.333	280.02
At1g03260	25	335.616	375.52	345.505	185.363	0	0	0	0	124.567	76.4275	0
At1g03270	5	113.076	129.859	212.947	87.7327	64.73	50.92	54.8	57.9359	54.2741	22.5247	44.19
At1g03280	6	190.794	231.833	217.392	311.726	392.46	308.68	231.43	479.375	423.302	312.252	534
At1g03290	29	1232.68	1127.65	367.231	0	108.47	374.93	255.95	535.196	321.988	273.757	780.77
At1g03300	37	49.579	0	0	0	49.71	59.7	59.2	46.0303	33.6889	35.4172	0
At1g03310	29	192.105	251.139	0	0	331.37	875.98	677.56	163.238	102.529	0	108.78
At1g03320	29	259.926	254.387	0	0	0	0	0	0	0	0	0
At1g03330	29	1428.49	1246.11	146.895	0	698.39	710.17	623.65	651.609	895.66	763.483	699.16
At1g03350	25	540.605	596.375	444.396	156.227	319.24	375.83	396.46	323.255	497.871	429.894	455.49
At1g03360	29	880.139	694.586	39.4864	0	160.4	87.77	105.25	73.9006	240.865	119.762	207.81
At1g03370	3	130.017	134.415	181.478	271.649	183.61	283.66	311.67	245.703	294.342	407.244	201.53
At1g03380	31	163.06	139.987	0	162.678	261	459.49	328.61	504.953	309.053	400.032	271.2
At1g03390	-	0	0	0	0	0	0	0	0	0	0	0
At1g03400	-	0	0	0	0	0	455.73	462.57	384.283	21.7822	0	818.98
At1g03410	-	0	0	0	0	0	0	0	0	90.2714	0	0
At1g03420	-	0	0	0	0	0	122.42	647.74	0	135.168	398.026	0
At1g03430	-	0	0	0	0	359.91	437.68	342.45	467.846	247.24	201.728	372.85
At1g03440	-	0	0	0	0	262.1	272.96	246.46	170.825	104.832	211.861	129.9
At1g03445	31	278.023	260.957	0	305.758	0	0	0	0	0	0	0
At1g03457	1	0	0	290.88	725.227	214.48	0	0	0	113.724	234.123	0
At1g03470	-	0	0	0	0	189.12	0	0	0	0	0	0
At1g03475	29	197.031	181.299	0	0	578.55	971.94	980.09	312.823	170.798	218.056	202.39
At1g03490	-	0	0	0	0	0	0	0	0	0	0	0
At1g03495	-	0	0	0	0	0	0	0	0	0	0	0
At1g03510	37	66.6861	0	0	0	0	0	0	0	0	0	68.68
At1g03520	29	111.453	97.2767	0	0	215.32	140.01	153.21	333.085	155.133	148.863	85.67
At1g03530	29	345.329	255.92	111.359	0	130.09	126.74	142.06	189.411	131.503	114.427	158.16
At1g03540	-	0	0	0	0	0	0	0	0	0	0	0
At1g03550	19	246.752	272.702	1796.12	576.458	60.67	58.15	51.9	195.251	181.774	413.712	40.39
At1g03560	39	0	94.5565	0	0	0	0	0	56.6208	94.6103	0	76.62
At1g03590	29	287.66	268.886	0	0	369.57	307.47	233.21	214.918	361.759	235.233	270.76
At1g03600	22	0	74.7965	87.5705	0	2516.31	2775.89	3331.47	1480.93	132.767	94.4742	0
At1g03610	1	203.524	250.182	1190.65	1909.15	418.79	407.13	273.1	834.352	292.692	209.624	385.49
At1g03620	2	0	144.183	871.553	934.105	0	64.89	0	225.966	62.0128	0	103.18
At1g03630	37	86.1483	0	0	0	1457.63	2187.68	1664	629.469	0	0	0
At1g03660	-	0	0	0	0	0	0	0	0	245.651	239.492	0
At1g03675	29	610.743	567.821	254.369	0	2323.84	2989.81	2684.65	2048.18	342.007	175.226	292.08
At1g03687	29	195.043	185.471	0	0	0	0	0	80.7664	0	0	0
At1g03700	-	0	0	0	0	0	0	0	0	292.171	0	0
At1g03710	25	973.312	879.896	529.568	393.739	0	0	0	0	0	0	0
At1g03720	-	0	0	0	0	0	0	0	0	0	0	0
At1g03730	-	0	0	0	0	416.43	380.64	292.3	375.092	393.038	372.455	199.09
At1g03740	-	0	0	0	0	0	164.3	162.43	148.976	165.021	239.981	0
At1g03750	6	241.764	230.096	216.295	206.588	80.88	92.74	75.79	102.87	102.858	86.5883	128.98
At1g03760	29	203.553	161.317	0	0	0	106.25	98	194.978	151.106	0	547.76
At1g03770	-	0	0	0	0	0	0	0	0	53.562	0	334.33
At1g03780	27	340.835	270.881	262.014	0	0	0	0	0	0	0	0
At1g03790	-	0	0	0	0	0	0	0	0	0	0	0
At1g03820	-	0	0	0	0	121.92	128.86	194.16	1074.86	429.13	257.901	0
At1g03830	29	194.685	190.978	0	0	0	0	0	0	51.318	0	58.23
At1g03840	-	0	0	0	0	0	0	0	0	106.215	89.8575	0
At1g03850	-	0	0	0	0	385.5	0	0	126.794	957.751	382.825	2990.38
At1g03860	29	989.419	866.643	168.541	143.338	724.91	522.55	607.48	386.022	687.582	843.338	828.26
At1g03870	-	0	0	0	0	5356.15	1083.87	2022.06	0	1878.55	5371.27	1171.96
At1g03880	-	0	0	0	0	0	0	0	0	0	0	0
At1g03890	-	0	0	0	0	0	0	0	0	0	0	0
At1g03900	3	299.803	377.553	886.146	1044.16	699.06	808.31	815.53	759.466	837.186	975.328	865.1
At1g03905	-	0	0	0	0	118.33	0	0	0	202.089	275.333	0
At1g03910	29	859.096	771.942	276.473	212.758	499.3	381.48	394.97	515.746	535.354	407.942	572.51
At1g03920	2	194.342	169.292	1201.69	1623.68	105.05	0	173.01	389.356	122.302	270.766	0
At1g03930	1	0	119.882	183.215	409.439	82.72	173.81	287.8	162.552	114.63	207.631	300.02
At1g03950	27	262.668	311.735	175.146	0	0	200.06	139.55	194.531	303.846	427.635	390.96
At1g03960	3	202.341	175.092	284.675	412.852	156.94	142.96	138.26	159.323	102.833	135.824	169.86
At1g03970	27	166.863	164.142	122.868	0	0	368.12	232.25	352.087	183.603	161.754	436.97
At1g03980	37	101.115	0	0	0	103.9	92.69	90.5	65.1997	103.12	99.8849	73.51
At1g03990	-	0	0	0	0	0	0	0	0	52.584	0	0
At1g04000	20	0	0	195.871	0	0	120.36	126.83	111.745	120.893	149.367	0
At1g04010	22	0	116.243	94.9716	0	0	0	0	116.658	78.3346	123.713	0
At1g04020	29	132.161	106.894	0	0	238.47	0	123.57	33.8136	153.956	90.1916	108.44
At1g04030	27	263.088	207.269	207.45	0	0	0	0	104.625	122.791	147.38	0
At1g04040	-	0	0	0	0	3623.1	630.17	1725.07	172.434	1506.19	3947.1	184.9
At1g04050	29	128.605	110.922	0	0	0	84.41	74.9	122.121	62.0165	74.6726	71.99
At1g04060	-	0	0	0	0	0	0	0	0	0	0	0
At1g04070	29	824.811	619.481	55.3966	0	69.11	64.97	38.01	58.9103	179.84	75.9114	151.32
At1g04080	29	758.516	641.951	151.417	106.545	374.31	311.05	428.24	419.154	381.558	284.618	482.34
At1g04090	2	53.7715	62.95	347.052	257.07	0	39.52	0	35.0555	0	50.8183	0
At1g04100	-	0	0	0	0	0	254.28	0	474.74	247.195	312.876	214.25
At1g04110	6	69.7255	60.148	66.9911	76.192	131.79	0	0	0	0	0	0
At1g04120	25	447.795	470.426	376.523	150.831	222.79	191.19	181.68	297.613	519.217	525.542	296.11
At1g04130	29	400.223	347.914	129.136	0	0	143.45	128.18	129.993	173.722	128.107	315.34
At1g04140	2	0	0	388.72	563.938	0	537.65	528.78	700.994	349.606	546.339	498.13
At1g04150	6	168.29	179.582	176.974	188.465	197.27	166.4	143.37	156.338	122.581	176.177	131.37
At1g04160	3	0	182.173	643.653	807.092	0	0	122.44	0	136.998	539.313	0
At1g04170	29	1310.59	1177.38	0	0	843.91	662.06	949.88	608.602	710.904	1015.95	712.32
At1g04180	-	0	0	0	0	0	0	0	0	0	0	0
At1g04190	29	835.695	774.371	242.666	220.029	390.66	309.17	330.62	335.626	474.951	408.327	377
At1g04200	29	305.309	341.685	0	0	150.59	0	207.9	154.094	239.376	312.834	442.39
At1g04220	-	0	0	0	0	343.62	0	0	0	437.331	101.26	0
At1g04230	25	202.587	171.635	131.486	206.911	113.34	128.58	110.78	140.889	123.639	111.612	171.85
At1g04240	-	0	0	0	0	283.07	230.42	764.87	603.426	271.206	160.873	0
At1g04250	25	439.494	550.32	150.064	264.262	2469.88	757.76	891.19	116.823	1815.97	3381.22	0
At1g04260	25	354.63	303.285	123.805	116.503	300.47	299.06	336.44	367.538	412.036	332.229	356.3
At1g04270	29	3808.77	3155.77	340.618	0	2887.83	1623.61	2798.1	2178.93	4273.14	3460.19	1256.99
At1g04290	5	976.481	1271.27	2297.39	937.592	596.31	549.18	550.92	494.026	356.828	429.578	314.74
At1g04300	3	527.975	463.076	563.784	1064.93	286.03	258.03	278.89	388.543	328.695	328.044	326.93
At1g04310	-	0	0	0	0	0	0	0	0	0	96.7304	0
At1g04330	-	0	0	0	0	0	0	0	0	124.004	0	0
At1g04340	5	585.346	558.978	915.097	351.117	446.53	341.05	337.41	359.312	644.754	608.922	545.66
At1g04350	18	60.0829	80.8267	240.827	60.2826	538.63	1473	762.18	665.331	66.4042	49.9568	83.19
At1g04360	-	0	0	0	0	0	61.24	0	0	220.702	0	0
At1g04380	37	24.0242	0	0	0	0	0	0	0	21.4081	0	0
At1g04390	-	0	0	0	0	0	0	0	0	0	0	0
At1g04400	-	0	0	0	0	1186.65	1383.36	1206.22	1528.8	643.363	743.753	679.55
At1g04410	29	1595.27	1447.58	246.203	0	4404.83	3670.19	4417.26	4481.35	5243.08	6906.99	3891.96
At1g04420	29	196.594	188.868	0	0	684.84	1142.41	559.9	360.808	0	0	0
At1g04430	5	238.066	513.486	481.994	173.732	649.97	558.82	1200.55	260.183	922.133	864.492	747.77
At1g04440	29	328.958	305.476	0	0	421.08	554.82	660.22	542.168	655.061	735.014	867.12
At1g04470	1	136.677	206.419	2042.07	4487.73	0	0	0	0	0	0	0
At1g04480	29	2250.93	2033.82	747.491	408.378	2239.86	1277.15	1299.21	1026.21	1872.01	1331.36	1216.58
At1g04490	-	0	0	0	0	0	0	0	0	133.308	0	0
At1g04500	2	0	0	1074.67	553.144	0	0	0	0	0	0	0
At1g04510	29	611.942	446.55	76.9757	97.3385	236.25	326.99	299.07	273.707	400.759	331.089	387.97
At1g04520	-	0	0	0	0	259.93	0	215.85	0	235.727	179.03	0
At1g04530	29	322.735	308.605	0	0	453.83	846.42	609.35	590.877	286.182	215.157	179.83
At1g04540	1	0	251.765	2890.19	5550.01	0	0	0	0	0	0	0
At1g04550	29	87.5508	83.9438	0	0	219.96	252.57	180.71	437.451	218.5	111.619	113.33
At1g04560	15	120.281	0	0	211.939	401.98	0	0	0	0	0	0
At1g04580	-	0	0	0	0	0	0	0	0	0	0	0
At1g04590	29	503.26	450.256	0	0	0	121.77	165.49	129.741	160.681	95.459	0
At1g04600	3	183.91	237.427	780.261	864.805	82.83	0	83.89	0	60.1847	0	0
At1g04610	16	170.495	0	0	152.945	438.57	0	0	0	255.662	252.228	181.36
At1g04620	39	0	75.441	0	0	290.01	204.11	128.98	311.264	0	0	105.92
At1g04630	-	0	0	0	0	0	0	0	0	0	0	0
At1g04640	39	0	183.043	0	0	596.81	671.76	464.37	202.873	0	0	0
At1g04645	-	0	0	0	0	0	0	0	0	0	0	0
At1g04650	29	121.121	113.684	0	0	0	0	0	70.8303	62.6479	57.5534	64.07
At1g04660	-	0	0	0	0	0	0	0	0	0	0	0
At1g04670	18	435.304	1255.76	3350.94	918.706	0	0	0	0	0	0	0
At1g04680	-	0	0	0	0	863.67	152.31	1852.32	953.487	367.136	574.447	0
At1g04690	29	817.216	955.354	463.886	0	1091.89	1506.94	1489.82	1781.74	1017.66	799.043	1418.47
At1g04700	1	127.246	250.046	1183.94	2498.72	101.89	80.85	99.65	0	114.962	356.289	50.07
At1g04710	28	455.305	503.541	633.394	0	0	282.78	240.01	0	271.184	0	408.37
At1g04730	29	187.698	192.579	110.557	0	209.47	185.75	195.19	203.714	121.919	214.942	172.69
At1g04750	29	1011.03	831.63	271.73	0	1779.31	999.2	1636.53	2792.94	1886.03	1837.78	2309.55
At1g04760	6	418.154	351.857	1136.83	832.914	54.51	49.52	39.57	0	68.1287	49.6558	37.18
At1g04770	29	132.072	106.166	56.1303	0	313.15	448.35	182.88	177.275	496.835	296.56	421.78
At1g04780	27	170.994	192.726	126.529	0	236.94	316.67	337.54	476.103	306.821	234.679	337.83
At1g04790	6	388.798	398.454	497.856	519.083	258.4	258.68	292.9	267.995	195.184	261.462	343.74
At1g04800	-	0	0	0	0	491.49	0	248.86	0	0	0	0
At1g04810	29	756.227	715.743	223.459	127.766	328.39	322.04	350.1	336.295	390.644	437.553	1006.98
At1g04820	3	872.129	844.478	1174.89	2131.8	1158.92	382.75	1789.9	1128.34	1219.24	2076.26	811.7
At1g04830	6	263.224	276.559	224.983	303.473	172.95	220.02	206.33	243.678	271.178	243.875	342.15
At1g04840	-	0	0	0	0	0	0	0	0	0	0	0
At1g04850	29	691.535	655.017	292.368	161.04	312.73	310.05	413.73	344.495	732.047	741.038	738.59
At1g04860	32	307.89	264.904	0	200.756	886.12	842.7	224.93	589.145	194.25	179.357	250.91
At1g04870	25	478.803	347.571	179.659	205.953	318.32	239.46	382.6	367.059	409.29	307.601	734.54
At1g04880	6	641.391	659.51	970.532	1048.36	0	0	0	0	0	0	0
At1g04900	29	489.964	515.31	145.545	125.915	157.58	0	127.41	0	196.512	189.349	237.18
At1g04910	25	421.407	501.432	346.901	136.493	357.69	301.84	382.04	324.061	320.904	282.052	292.26
At1g04920	27	573.44	802.926	575.334	0	0	0	0	0	0	0	0
At1g04930	29	219.534	168.512	0	0	0	0	0	0	97.1145	82.4793	128.9
At1g04940	29	183.514	152.059	0	0	0	0	0	0	78.3578	0	217.42
At1g04950	25	282.358	294.226	177.096	158.221	214.22	247.78	221.81	209.37	154.378	116.615	184.18
At1g04960	27	127.558	138.728	121.542	0	170.47	308.72	223.99	304.844	349.019	374.544	429.34
At1g04970	6	303.76	297.022	446.488	433.829	722.47	590.49	385.52	576.387	617.582	360.793	554.78
At1g04980	5	234.294	307.546	315.695	166.342	209.77	182.29	256.79	149.63	391.308	316.546	689.65
At1g04985	3	388.176	374.837	574.487	1154.46	214.63	334.98	248.48	242.992	229.542	175.014	282.21
At1g04990	19	0	152.824	438.482	232.497	129.2	116.42	275.15	214.7	151.144	452.799	192.17
At1g05000	37	211.579	0	0	0	403.36	0	0	0	570.392	814.327	498.76
At1g05010	-	0	0	0	0	1097.2	1743.55	910.98	1326.73	742.367	455.327	1163.6
At1g05020	1	140.81	147.317	548.14	967.617	71.98	80.23	61.93	55.1489	64.1193	263.036	109.14
At1g05030	27	247.816	244.428	217.615	0	0	348.05	314.57	184.291	189.719	238.614	182.72
At1g05040	29	1073.35	1138.75	436.458	0	0	0	0	0	0	0	0
At1g05050	29	441.889	369.442	0	0	257.1	197.89	194.04	255.161	231.391	346.226	271.71
At1g05060	6	137.849	154.755	219.693	243.224	202.9	350.04	249.66	639.292	267.916	170.25	632.36
At1g05070	29	112.381	112.632	0	0	395.92	358.62	361.97	274.49	182.481	140.217	130.96
At1g05090	27	361.37	398.236	437.954	0	0	203.52	225.22	360.663	269.852	0	339.88
At1g05100	-	0	0	0	0	0	0	0	0	0	0	0
At1g05120	3	233.26	227.322	297.231	412.577	141.02	170.8	188.06	181.789	195.141	183.247	271.29
At1g05130	17	0	0	0	90.5438	122.7	0	149.11	0	0	41.6873	0
At1g05140	-	0	0	0	0	486.16	784.4	487.45	337.054	102.356	139.447	77.99
At1g05150	29	385.159	437.654	0	0	553.54	299.83	349.62	264.227	467.288	538.166	342.12
At1g05160	29	180.077	191.82	0	0	192.3	147.44	161.55	168.226	91.5293	91.776	201.89
At1g05170	-	0	0	0	0	0	0	0	32.993	0	0	0
At1g05180	29	777.481	640.615	67.0456	89.03	319.84	408.29	388.39	345.771	468.505	443.671	658.39
At1g05190	29	268.993	248.748	0	0	2684.52	1905.28	2049.24	881.505	137.004	0	0
At1g05200	-	0	0	0	0	0	0	345.05	195.602	0	0	0
At1g05205	29	998.172	960.472	500.6	0	792.94	273.01	322.97	184.696	902.119	911.657	403.71
At1g05210	29	1138.75	1085.95	0	0	691.69	0	0	0	511.984	781.537	0
At1g05230	6	196.921	182.743	276.634	235.303	234.8	179.7	182.96	222.625	127.583	147.262	137.5
At1g05250	-	0	0	0	0	2915.66	49.62	51.79	37.6172	1799.38	7430.47	0
At1g05260	-	0	0	0	0	577.19	0	0	0	1216.55	3496.24	0
At1g05270	16	138.016	0	0	107.19	0	233.96	200.57	238.541	175.819	359.276	203.88
At1g05280	39	0	40.5308	0	0	49.85	0	0	0	92.5232	0	0
At1g05290	29	759.042	858.286	343.88	0	0	0	0	0	0	0	0
At1g05300	-	0	0	0	0	181.98	0	0	0	182.669	288.909	0
At1g05310	-	0	0	0	0	0	0	0	0	131.794	0	0
At1g05320	39	0	176.905	0	0	404.54	424.39	467.64	304.047	508.041	651.163	304.42
At1g05330	29	301.577	209.062	0	0	0	0	0	0	0	0	0
At1g05340	-	0	0	0	0	35.85	0	0	532.755	491.236	248.754	205.87
At1g05350	25	413.027	448.692	326.206	199.454	198.03	129.38	256.24	163.092	236.774	314.429	266.39
At1g05360	5	622.823	669.644	843.283	575.628	228.53	160.56	160	189.974	323.084	235.536	176.88
At1g05370	-	0	0	0	0	0	0	0	0	0	0	0
At1g05380	3	238.025	260.191	574.166	883.471	303.15	296.72	215.86	320.783	298.284	253.06	394.72
At1g05385	39	0	147.452	0	0	473.93	537.71	389.16	0	0	0	117.25
At1g05400	31	127.066	84.2592	0	130.298	0	0	0	0	0	0	0
At1g05410	29	278.302	233.356	74.7852	0	73.47	103.84	80.36	41.2638	107.903	61.1502	96.66
At1g05430	29	549.435	509.356	177.871	0	476.41	421.11	382.34	308.706	198.915	272.909	436.8
At1g05440	29	211.944	129.546	0	0	0	0	0	0	57.297	0	0
At1g05450	37	126.492	0	0	0	0	0	0	0	126.882	0	0
At1g05460	29	171.882	173.481	0	0	0	0	57.04	0	0	0	0
At1g05470	-	0	0	0	0	0	0	0	112.198	87.7778	96.1379	0
At1g05480	-	0	0	0	0	0	0	0	0	0	0	318.3
At1g05490	-	0	0	0	0	0	0	0	0	0	0	0
At1g05500	25	243.916	286.164	231.023	169.101	260.65	342.7	423.21	414.522	486.588	689.202	387.49
At1g05510	-	0	0	0	0	0	0	0	0	0	0	0
At1g05520	25	899.765	1034.24	666.307	290.396	375.36	308.17	327.34	361.713	355.873	416.143	829.49
At1g05530	-	0	0	0	0	0	0	0	0	72.5934	43.5229	0
At1g05540	6	135.764	130.618	174.329	206.67	142.95	194.77	0	150.694	128.791	158.319	135.69
At1g05550	4	0	191.51	207.102	202.387	0	229.37	176.51	174.714	134.076	165.757	168.6
At1g05560	12	0	21.9416	0	34.8286	78.95	119.7	33.99	59.7537	397.762	0	150.43
At1g05570	27	314.253	306.036	196.893	0	537.15	652.18	762.71	1504.22	675.492	1368.94	1278.95
At1g05575	-	0	0	0	0	77.4	115.55	74.43	340.072	467.053	202.359	0
At1g05580	23	0	781.098	484.373	0	0	0	0	0	0	0	0
At1g05590	39	0	59.4169	0	0	147.05	71.79	83.18	60.3346	101.059	50.3696	42.39
At1g05600	29	160.294	171.748	0	0	220.36	162.52	112.5	120.112	120.587	87.7742	193.7
At1g05610	20	0	0	187.504	0	0	0	0	0	0	0	168.94
At1g05620	25	749.71	796.778	435.995	145.676	433.45	268.1	313.65	130.5	691.647	558.94	599.27
At1g05630	2	127.729	178.281	1068.67	784.515	71.1	43.78	124.75	78.061	67.6125	238.748	39.15
At1g05650	-	0	0	0	0	0	0	0	0	321.183	284.956	0
At1g05670	-	0	0	0	0	0	0	0	0	0	0	0
At1g05680	-	0	0	0	0	50.93	0	0	0	933.417	0	0
At1g05690	6	248.142	242.515	237.429	335.211	195.26	299.27	187.77	291.379	168.303	0	0
At1g05700	25	80.0231	84.9125	57.0748	38.1339	78.13	0	0	41.8258	250.594	104.537	33.75
At1g05710	39	0	80.6773	0	0	90.8	0	0	258.857	323.336	347.606	328.6
At1g05720	29	691.827	708.668	387.037	0	767.44	649.84	480.24	473.303	659.918	543.739	532.69
At1g05740	29	242.523	217.572	0	0	0	203.26	0	169.921	0	0	0
At1g05750	-	0	0	0	0	0	0	0	0	0	0	0
At1g05760	-	0	0	0	0	0	110.26	122.85	188.143	159.928	111.174	0
At1g05770	-	0	0	0	0	0	0	0	0	0	0	0
At1g05790	3	176.826	206.687	661.926	880.519	260.82	236.17	178.22	244.192	231.502	257.055	206.08
At1g05800	-	0	0	0	0	0	0	0	0	0	0	0
At1g05805	6	94.4093	91.4974	102.259	112.556	168.87	296.49	335.01	515.736	177.125	143.532	230.12
At1g05810	20	0	0	75.5586	0	621.86	177.79	344.04	0	347.288	906.933	0
At1g05840	25	337.05	345.601	346.834	279.118	221.99	348.69	225.47	507.08	233.788	175.276	532.7
At1g05850	25	222.93	328.096	350.7	79.6746	2701.13	2093.06	4539.01	5656.06	1894.95	4339.08	1456.31
At1g05860	37	173.383	0	0	0	0	0	0	0	99.0516	0	117.61
At1g05880	-	0	0	0	0	0	0	0	0	0	0	242
At1g05890	25	153.216	164.471	86.6488	102.257	64.81	173.18	103.36	185.182	210.469	158.778	267.33
At1g05900	37	180.836	0	0	0	199.55	228.9	184.66	0	0	0	0
At1g05910	25	587.318	519.143	331.328	468.246	0	0	0	0	232.201	166.531	325.06
At1g05920	-	0	0	0	0	0	0	0	0	0	0	0
At1g05940	25	401.182	417.491	384.55	338.271	551.62	978.43	630.68	899.484	535.357	432.852	906.7
At1g05950	-	0	0	0	0	0	0	0	0	0	0	0
At1g05960	1	187.873	247.254	853.369	1432.79	326.97	133.43	157.95	199.922	268.576	350.422	112.73
At1g05990	-	0	0	0	0	0	0	0	0	0	74.6863	0
At1g06000	-	0	0	0	0	466.5	0	132.9	0	808.574	1756.4	0
At1g06010	29	560.585	529.004	0	0	191.97	218.52	224.61	184.118	338.092	274.71	282.93
At1g06020	-	0	0	0	0	0	0	0	0	0	0	0
At1g06040	25	196.007	306.137	188.368	132.661	1836.87	2562.25	2327.69	2639.85	1599.59	1181.77	278.57
At1g06050	3	281.691	237.267	491.346	643.505	180.45	190.9	152.86	167.947	238.519	261.996	268.58
At1g06060	6	357.974	342.027	287.036	348.126	258.47	290.71	266.25	412.721	249.95	216.453	251.26
At1g06070	25	394.007	393.45	258.685	239.644	393.61	393.39	430.67	389.793	323.639	310.905	360.42
At1g06080	27	177.945	198.704	180.175	0	239.88	89.87	110.6	84.6147	223.562	128.599	0
At1g06100	31	90.1225	107.011	0	149.661	327.43	178.05	189.4	68.0815	100.243	105.611	75.33
At1g06110	25	449.224	491.879	357.411	255.382	491.14	455.16	435.19	648.179	534.692	730.792	427.36
At1g06120	-	0	0	0	0	371.08	0	0	269.892	577.035	1179.7	0
At1g06130	29	322.933	378.613	147.457	0	66.22	208.99	180.8	219.967	214.74	52.4881	205.39
At1g06140	-	0	0	0	0	0	0	0	0	0	0	0
At1g06150	29	130.559	131.425	0	0	0	62.76	0	0	49.4776	0	101.36
At1g06160	-	0	0	0	0	0	0	78.35	0	0	63.2921	0
At1g06170	-	0	0	0	0	0	0	0	0	0	0	0
At1g06180	29	124.055	113.517	0	0	202.18	0	177.07	103.659	130.306	203.732	113.38
At1g06190	29	292.006	249.147	0	0	630.42	470.32	500.47	138.713	144.724	69.8804	141.67
At1g06200	29	469.822	474.565	209.497	0	574.89	845.06	832.33	548.913	558.708	601.293	441.12
At1g06210	27	375.841	461.183	299.435	0	170.9	214.13	232.32	264.864	340.763	254.527	290.01
At1g06220	29	1102.18	940.455	461.808	0	591.6	377.46	431.21	387.75	446.615	339.125	863.92
At1g06225	-	0	0	0	0	0	0	0	0	0	0	0
At1g06230	29	363.466	321.345	0	0	0	349.52	330.48	459.173	232.716	270.42	260.13
At1g06240	6	300.75	268.608	284.414	282.255	310.13	418.06	421.79	359.589	262.232	410.139	211.1
At1g06250	8	74.0168	0	135.2	139.839	67.28	0	54.31	70.6719	37.3437	49.4303	0
At1g06260	-	0	0	0	0	0	0	0	0	0	0	0
At1g06270	-	0	0	0	0	0	0	0	0	0	0	0
At1g06290	5	661.294	874.027	1375.62	807.682	1783.46	697	719.9	527.599	982.831	1587.78	770.96
At1g06310	-	0	0	0	0	0	0	224.76	0	281.748	294.839	0
At1g06320	29	337.922	287.804	0	0	0	0	0	0	0	0	0
At1g06340	-	0	0	0	0	0	0	0	0	0	0	0
At1g06350	-	0	0	0	0	1112.65	0	142.11	0	0	0	0
At1g06380	29	682.101	643.121	167.602	0	133.66	126.09	141.01	135.446	200.582	126.62	201.97
At1g06390	-	0	0	0	0	616.28	301.71	375.31	496.887	366.044	263.607	417.61
At1g06400	29	674.306	596.192	0	0	925.92	735.11	571.16	893.106	1052.66	942.669	746.04
At1g06410	25	516.306	621.295	604.082	344.819	479.57	527.53	508.89	469.474	645.58	616.198	627.6
At1g06420	29	21.3084	38.1362	0	0	0	0	0	0	0	0	0
At1g06430	-	0	0	0	0	415.46	1422.13	764.31	616.935	322.406	218.819	190.96
At1g06440	37	63.3962	0	0	0	0	44.15	45.37	0	0	0	0
At1g06450	29	1533.52	1272.32	423.892	264.469	88.41	68.84	71.1	81.6959	105.892	42.4784	194.09
At1g06460	2	0	0	86.4617	129.132	391.24	1623.71	1710.18	1812.43	8.58904	0	147.95
At1g06470	22	0	207.065	290.74	0	201.1	324.32	334.79	487.97	312.377	348.216	173.39
At1g06490	6	174.599	154.468	166.08	210.478	0	0	105.11	168.643	131.968	159.157	140.68
At1g06500	29	151.327	181.808	0	0	110.34	116.92	151.75	87.2484	135.011	45.1403	0
At1g06510	-	0	0	0	0	310.48	284.6	207.4	0	83.501	0	223.23
At1g06520	-	0	0	0	0	0	134.43	0	0	143.548	0	0
At1g06530	25	1276.61	914.972	282.431	204.999	655.17	703.99	702.4	677.584	482.868	460.34	467.5
At1g06540	17	0	0	0	219.965	0	0	0	0	0	164.852	0
At1g06550	29	336.582	308.325	0	0	447.15	90.37	91.2	1145.64	860.841	1285.41	337.42
At1g06560	25	422.341	337.879	225.365	235.221	238.81	208.46	232.64	228.748	202.972	214.546	304.58
At1g06570	-	0	0	0	0	231.06	653.28	201.6	284.585	378.094	97.1764	0
At1g06580	-	0	0	0	0	0	0	0	0	0	0	0
At1g06590	-	0	0	0	0	0	0	0	0	148.93	0	0
At1g06620	-	0	0	0	0	83.32	0	0	64.7326	524.524	232.962	208.47
At1g06630	25	619.139	525.33	306.19	333.875	314.94	266.17	198.69	414.939	274.454	162.904	311.76
At1g06640	29	62.0231	59.4798	0	0	253.04	270.69	1165.29	270.797	1208.74	2831.49	272.56
At1g06650	37	97.1345	0	0	0	501.73	722.99	543.56	428.519	166.739	117.106	587.94
At1g06670	29	590.872	505.679	0	0	203.62	148.61	159.48	199.558	99.832	143.727	425.22
At1g06680	25	204.926	261.895	132.345	109.745	4789.73	5820.46	6164.59	4975.43	409.483	254.813	0
At1g06690	29	167.028	143.633	0	0	398.55	419.59	461.07	246.077	95.0494	173.897	172.27
At1g06700	1	617.901	591.528	1413.27	3223.26	543.08	474.86	578.42	922.521	520.258	665.181	700.76
At1g06710	-	0	0	0	0	0	0	0	0	0	0	0
At1g06720	29	455.674	387.994	0	0	0	53.89	99.22	83.0966	144.281	105.112	209.7
At1g06730	25	125.428	154.219	76.608	77.7431	89.4	119.44	116.04	70.9999	150.181	139.339	128.29
At1g06740	29	341.148	251.722	0	0	0	0	0	139.734	147.107	0	241.49
At1g06750	2	0	0	233.459	186.226	0	0	0	0	0	0	0
At1g06760	29	380.173	373.899	0	0	1267.56	932.77	929.98	809.045	1309.5	873.597	1205.43
At1g06770	1	0	118.626	282.284	507.934	0	0	0	87.4175	114.905	0	119.24
At1g06780	25	982.285	952.591	626.035	218.737	206.95	142.49	133.02	255.502	472.422	598.176	176.64
At1g06790	29	581.662	579.294	330.36	0	363.77	300.98	380.15	287.84	235.266	441.927	290.9
At1g06800	-	0	0	0	0	0	0	0	0	30.7851	0	0
At1g06810	29	247.704	216.255	0	0	0	0	0	0	0	0	0
At1g06820	25	284.15	246.357	151.934	144.438	270.61	334.9	340.76	256.124	201.812	134.847	163.73
At1g06830	-	0	0	0	0	0	712.27	234.46	155.161	79.7737	0	0
At1g06840	-	0	0	0	0	121.43	0	0	126.035	278.18	364.667	270.1
At1g06850	6	143.905	164.653	353.351	194.139	237.86	162.61	207.44	172.112	298.371	481.267	123.5
At1g06870	6	418.639	489.198	479.3	530.212	493.76	651.03	689.76	899.916	973.772	1043.85	819.5
At1g06890	3	575.154	727.803	1163.07	1694.67	453.81	376.01	499.83	477.88	715.454	591.947	847.53
At1g06900	29	647.112	586.571	183.962	117.209	321.67	241.96	278.69	247.54	363.85	363.026	498.06
At1g06930	6	275.3	232.269	277.892	291.736	358.47	176.64	198.32	207.659	130.178	233.567	140.02
At1g06950	29	419.901	298.652	0	0	938.37	370.57	493.83	231.185	320.384	210.913	272.41
At1g06960	25	378.834	309.668	158.455	93.2376	108.18	78.98	121.65	137.276	119.436	0	0
At1g06970	2	0	0	716.264	868.972	0	0	0	0	0	0	0
At1g06980	-	0	0	0	0	219.9	122.14	189.88	0	0	163.674	0
At1g06990	-	0	0	0	0	0	0	0	0	0	0	0
At1g07000	-	0	0	0	0	0	350.2	381.49	483.236	606.38	961.621	519.61
At1g07010	-	0	0	0	0	276.89	753.54	331.72	185.851	27.5262	0	0
At1g07020	25	709.306	591.056	416.887	338.803	425.83	681.25	698.86	448.049	455.893	407.507	416.8
At1g07025	-	0	0	0	0	0	0	0	0	0	0	0
At1g07030	25	486.283	489.945	304.752	452.802	0	296.56	186.67	0	434.283	291.634	0
At1g07040	27	325.441	324.663	249.476	0	330.09	416.62	242.84	1592.41	323.56	143.43	285.83
At1g07050	-	0	0	0	0	109.96	0	76.12	149.755	0	0	0
At1g07060	39	0	185.197	0	0	0	0	0	0	0	0	0
At1g07070	29	1552.92	1267.27	332.433	0	310.89	110.18	236.29	177.102	438.447	296.835	173.45
At1g07080	28	342.514	497.979	594.325	0	1486.72	1410.66	1123.03	2051.22	836.262	914.747	563.4
At1g07090	-	0	0	0	0	199.24	319.54	316.09	446.514	295.772	343.877	354.79
At1g07110	5	374.491	454.922	526.768	241.922	467.48	673.07	667.47	765.628	246.584	252.962	216.47
At1g07120	-	0	0	0	0	0	0	0	645.373	0	0	0
At1g07130	39	0	187.837	0	0	0	0	0	0	143.074	0	0
At1g07135	-	0	0	0	0	311.49	255.55	262.35	388.664	333.044	345.864	0
At1g07140	25	953.628	845.211	322.651	344.397	1538.7	1754.3	2184.6	1763.96	1093.86	2767.34	1034.09
At1g07150	-	0	0	0	0	152.3	33.86	0	61.7297	65.5729	135.593	0
At1g07160	-	0	0	0	0	0	0	0	0	0	0	0
At1g07170	29	577.044	526.042	147.149	156.332	473.27	416.97	318.55	424.947	522.198	228.887	483.5
At1g07180	-	0	0	0	0	0	680.76	410.46	0	0	0	0
At1g07190	-	0	0	0	0	0	0	0	0	0	0	0
At1g07210	25	602.669	609.06	427.955	629.811	287.32	210.17	194.34	175.539	309.945	196.978	366.89
At1g07220	18	290.087	293.649	1233.87	346.301	0	151.22	0	251.257	216.479	105.465	511.09
At1g07230	29	104.295	93.9672	0	0	205.52	420	366.78	672.513	237.643	256.029	268.73
At1g07240	-	0	0	0	0	112.65	181.91	244.19	51.2664	292.836	214.682	0
At1g07250	27	202.649	281.515	238.565	0	372.2	714.23	536.67	363.728	495.727	416.519	238.53
At1g07260	-	0	0	0	0	0	0	0	0	223.042	428.552	0
At1g07270	27	184.641	143.73	143.404	0	163.63	0	107.88	116.81	97.2041	101.48	110.16
At1g07280	25	736.478	759.62	338.803	163.834	176.81	1420.22	697.87	744.972	57.964	66.3011	138.25
At1g07290	37	181.999	0	0	0	0	0	0	0	122.013	0	0
At1g07300	-	0	0	0	0	0	172.73	217.21	207.662	161.171	294.2	0
At1g07310	3	144.206	164.565	317.762	351.276	396.41	535.77	612.16	449.726	467.899	652.942	694.79
At1g07320	29	220.453	221.112	0	0	2143.73	1989.61	2070.53	455.581	196.755	94.6309	0
At1g07330	2	0	0	1078.22	1342.5	0	0	0	0	0	0	0
At1g07340	29	3354.86	3259.78	465.143	567.784	0	0	0	0	19.8474	33.7381	38.99
At1g07350	25	253.465	252.972	138.328	140.667	187.77	370.94	272.23	537.911	434.169	423.606	354.88
At1g07360	25	690.435	618.764	305.889	274.953	353.58	344.47	429.83	282.857	371.809	432.897	549.37
At1g07370	29	293.767	276.969	0	0	445.91	78.1	383.56	57.6379	365.07	414.392	291.84
At1g07380	29	229.601	183.604	0	0	258.15	269.31	182.5	386.928	229.651	274.372	345.27
At1g07390	6	185.584	160.141	236.706	272.932	150.69	173.55	181.18	283.121	123.833	145.762	171.93
At1g07410	6	643.663	690.541	1330.84	820.771	0	0	0	198.515	155.591	248.573	100.77
At1g07420	27	513.265	571.635	434.228	0	539.44	317.84	697.34	706.01	401.965	867.941	677.1
At1g07430	37	64.4429	0	0	0	0	304.46	0	320.914	134.774	0	0
At1g07440	6	90.0309	68.9178	87.993	101.819	846.51	1245.63	607.4	573.406	95.3278	121.201	0
At1g07450	4	0	132.831	130.146	135.781	142.75	166.95	125.19	0	0	77.8466	0
At1g07460	-	0	0	0	0	0	0	0	0	0	0	0
At1g07470	6	494.104	473.717	675.833	822.124	329.55	258.08	381.16	446.285	422.5	453.02	364.55
At1g07490	-	0	0	0	0	0	0	66.39	0	0	0	0
At1g07500	-	0	0	0	0	0	0	0	0	176.132	0	484.14
At1g07510	25	540.111	572.995	461.538	449.219	176.88	232.53	0	215.161	439.105	393.077	373.77
At1g07520	17	0	0	0	115.553	0	0	0	0	203.555	227.535	0
At1g07530	-	0	0	0	0	117.93	339.95	134.93	256.379	261.55	173.276	519.54
At1g07540	20	0	0	854.068	0	0	0	0	0	0	0	0
At1g07550	37	83.0488	0	0	0	0	0	0	0	120.041	0	0
At1g07560	-	0	0	0	0	72.77	0	0	50.8564	198.227	168.712	0
At1g07570	-	0	0	0	0	486.99	0	0	0	264.408	0	0
At1g07590	-	0	0	0	0	0	0	0	0	120.195	0	0
At1g07600	1	182.713	281.644	1626.98	2537.03	7538.58	7387.9	5209.07	8985.88	9531.38	8699.97	3766.11
At1g07610	17	0	0	0	40.8598	2175.52	3462.06	552.88	926.734	6989.74	6334.06	162.7
At1g07620	29	301.399	259.471	0	0	0	0	0	0	0	0	173.65
At1g07630	27	160.364	145.909	99.2349	0	208.18	338.2	293.8	315.629	416.334	419.437	470.98
At1g07640	-	0	0	0	0	127.39	315.01	151.66	183.296	323.402	221.955	0
At1g07650	29	72.6571	82.1857	0	0	346.98	168.1	578.24	317.572	174.141	198.66	94.91
At1g07670	27	721.654	701.889	527.58	0	391.74	321.46	412.13	377.834	582.034	700.75	1042.09
At1g07680	-	0	0	0	0	0	0	0	0	0	408.649	0
At1g07690	37	102.791	0	0	0	162.21	0	0	0	0	0	0
At1g07700	3	279.264	189.648	292.62	506.312	461.26	1384.55	953.94	707.736	285.963	179.322	101.58
At1g07705	27	205.183	179.511	140.43	0	174.15	193.81	189.77	223.802	171.127	178.007	220.02
At1g07720	-	0	0	0	0	358.89	511.1	276	190.272	148.276	39.5221	0
At1g07730	-	0	0	0	0	0	0	0	0	288.976	907.793	0
At1g07740	9	68.5551	0	48.29	50.3396	0	0	0	0	0	0	0
At1g07745	-	0	0	0	0	0	0	0	0	0	0	0
At1g07750	29	4349.52	3728.94	443.23	435.237	221.2	664.82	613.2	700.302	966.783	1417.31	418.62
At1g07770	29	2977.24	2814.57	757.63	350.769	2861.68	1455.63	2866.85	2857.62	3696.34	2907.01	661.02
At1g07790	29	1042.11	866.002	94.0583	0	602.02	192.79	180.45	142.157	649.38	203.105	528.2
At1g07795	27	493.052	781.196	471.462	0	0	0	0	0	171.463	245.81	0
At1g07820	29	768.917	741.462	235.933	68.9028	1209.92	1003.01	872.59	639.457	1235.76	643.08	1671.94
At1g07830	29	1122.12	1006.27	110.703	0	348.93	201.73	159.5	209.31	506.711	268.265	460.84
At1g07840	29	382.455	320.502	0	0	0	0	0	127.804	152.709	132.676	0
At1g07850	28	119.507	436.802	811.682	0	0	0	0	0	0	0	0
At1g07860	29	119.933	91.0161	0	0	0	0	0	0	0	0	0
At1g07870	39	0	126.282	0	0	91.82	127.83	90.9	127.597	343.101	272.35	620.37
At1g07880	-	0	0	0	0	0	0	0	0	0	0	0
At1g07890	25	3148.38	4195.07	3213.59	989.648	4765.66	3125.71	4132.39	4337.52	5121.43	6012.27	3531.57
At1g07910	6	329.546	341.277	290.275	356.683	0	101	124.73	106.346	148.275	136.318	0
At1g07960	25	832.995	824.673	462	218.804	409.1	334.13	307.26	300.442	576.033	610.545	444.44
At1g07970	29	412.882	319.475	0	0	362.35	184.36	217.92	204.754	157.935	0	330.72
At1g07980	22	0	230.781	479.175	0	236.95	155.32	0	151.291	133.452	205.179	238.85
At1g07990	25	197.202	202.879	112.868	122.864	190.15	228.5	219.94	294.538	279.663	199.524	214.16
At1g08000	-	0	0	0	0	369.62	254.27	339.23	0	260.288	294.926	0
At1g08020	3	126.562	172.498	646.69	803.168	0	0	0	0	90.7023	83.5633	0
At1g08030	1	0	0	500.704	964.815	0	131.21	0	0	130.526	0	125.62
At1g08040	6	380.103	477.143	542.942	538.225	239.71	351.38	333.08	821.138	324.697	310.026	253.18
At1g08050	-	0	0	0	0	0	0	0	0	411.35	329.646	749.93
At1g08060	31	287.526	283.608	0	358.137	0	232.26	211.3	298.73	192.708	0	298.22
At1g08065	17	0	0	0	100.633	0	0	0	0	0	0	0
At1g08070	-	0	0	0	0	0	0	0	0	0	0	213.36
At1g08080	-	0	0	0	0	0	0	0	0	0	0	0
At1g08090	-	0	0	0	0	0	0	0	0	0	170.969	0
At1g08100	-	0	0	0	0	0	0	0	0	0	0	0
At1g08110	29	757.601	790.751	297.533	0	827.14	1082	873.56	1401.29	631.149	424.654	325.01
At1g08130	25	406.399	403.907	179.134	246.387	177.55	160.52	146.4	146.236	241.896	202.246	212.43
At1g08150	3	136.21	149.238	624.367	819.192	0	0	133.25	0	94.2264	152.327	0
At1g08170	8	59.3355	0	157.065	164.918	0	0	0	0	0	0	0
At1g08180	-	0	0	0	0	211.2	131.62	168.66	0	131.668	227.244	0
At1g08190	3	0	376.804	878.803	1236.4	407.65	557.02	798.95	562.363	684.896	1270.41	0
At1g08210	29	246.553	178.427	0	0	253.05	221.8	294.96	284.531	253.925	160.887	396.25
At1g08220	25	379.751	363.854	190.817	204.862	0	0	0	0	270.075	265.608	202.46
At1g08230	-	0	0	0	0	253.56	306.49	115.17	136.364	173.017	0	0
At1g08250	-	0	0	0	0	242.77	211.83	157.38	455.298	396.199	253.714	112.97
At1g08260	37	220.251	0	0	0	268.74	0	125.56	0	98.8568	94.9673	0
At1g08270	2	0	0	160.534	219.099	0	0	0	122.078	165.017	0	0
At1g08280	-	0	0	0	0	224.32	0	130.22	0	320.331	285.081	0
At1g08310	29	212.665	228.908	0	0	0	0	0	0	191.62	0	1134.65
At1g08320	3	109.147	113.059	139.601	184.932	217.75	221.96	138.47	310.874	322.661	491.658	453.16
At1g08325	-	0	0	0	0	0	0	0	0	360.27	872.688	0
At1g08340	25	81.045	69.2706	39.6728	31.5588	115.31	25.28	49.09	1516.95	394.164	1003.97	40.89
At1g08350	29	307.477	311.002	0	0	140.68	96.39	86.16	50.353	227.25	260.56	133.68
At1g08360	29	2874.64	2903.34	839.515	412.619	1901.29	1406.82	1599.34	1325.87	2722.57	1974.58	1277.98
At1g08370	25	598.649	506.748	286.583	260.704	295.53	267.06	310.39	454.691	358.382	357.022	268.33
At1g08380	29	135.522	179.353	0	0	5071.31	5499.78	6127.34	3598.42	112.848	84.4815	0
At1g08390	37	403.918	0	0	0	0	260.64	257.95	116.596	0	0	131.88
At1g08420	1	31.5695	39.944	75.0464	180.058	0	117.17	89.78	51.3149	156.017	191.185	123.79
At1g08430	-	0	0	0	0	0	0	0	0	314.928	216.525	0
At1g08450	-	0	0	0	0	445.58	1033.95	1509.28	1584.88	425.507	332.952	1290.95
At1g08460	6	328.044	326.505	443.937	518.06	335.63	553.91	450.1	508.722	338.361	316.024	494.11
At1g08470	29	560.04	619.454	285.019	0	248.28	282.61	520.22	469.554	411.098	324.762	389.17
At1g08480	25	1286.07	1363.48	1245.91	375.303	1182.37	916.9	884.69	822.273	1640.1	1557.3	769.05
At1g08490	29	115.024	131.103	57.9145	0	147.51	232	192.77	165.651	131.046	104.418	148.99
At1g08500	-	0	0	0	0	690.08	0	63.79	0	400.285	690.725	0
At1g08510	6	382.097	386.863	659.171	582.746	752.49	1198.78	1080.62	604.518	594.893	1048.77	332.77
At1g08520	29	285.96	274.701	0	0	1588.46	1146.72	1645.35	711.062	151.803	167.966	0
At1g08540	-	0	0	0	0	241.65	358.43	588.62	0	110.18	0	0
At1g08550	23	0	72.9318	40.4447	0	233.15	507.15	814.73	275.32	40.2534	0	76.19
At1g08560	25	431.279	306.652	102.88	93.4747	472.26	80.84	170.22	145.947	257.007	254.95	104.43
At1g08570	29	269.877	257.682	0	0	780.18	694.18	646.1	2287.09	425.28	346.688	279.69
At1g08580	29	950.633	772.006	0	0	284.96	275.03	316.37	173.59	494.206	282.928	325.73
At1g08590	37	107.67	0	0	0	196.55	0	133.99	175.156	181.817	476.731	87.35
At1g08600	3	580.093	559.981	859.178	1187.43	202.16	141.43	163.21	239.511	234.024	249.593	343.28
At1g08610	29	198.308	176.35	0	0	0	84.48	97.3	46.0703	73.32	50.2879	0
At1g08620	6	205.34	233.451	350.956	255.7	201.6	164.97	168.99	187.261	282.417	242.804	352.95
At1g08630	28	77.7408	132.025	262.858	0	152.53	0	0	93.8212	0	0	0
At1g08640	29	546.664	453.86	0	120.532	1138.39	1056.75	762.28	469.931	238.752	206.369	491.52
At1g08650	25	137.09	161.613	131.434	115.918	0	462.86	261.55	96.7963	113.033	120.185	397.31
At1g08660	25	266.667	280.897	202.628	111.733	305.88	308.58	347.33	233.942	286.714	240.895	248.43
At1g08670	39	0	272.498	0	0	0	0	0	0	92.6454	180.175	0
At1g08680	-	0	0	0	0	0	107.08	87.97	128.091	0	119.758	0
At1g08690	25	291.244	270.662	151.067	171.711	261.49	234.08	240.84	341.329	255.778	318.848	261.2
At1g08700	25	386.701	364.969	166.223	137.327	209.23	273.97	353.11	182.48	513.184	387.134	233.23
At1g08710	37	71.6767	0	0	0	0	90.04	0	91.3257	91.6625	0	106.57
At1g08720	-	0	0	0	0	0	257.04	0	309.385	309.076	252.662	405.5
At1g08730	18	320.325	683.643	1547.76	511.017	80.24	60.56	65.88	0	95.4583	130.44	98.89
At1g08750	25	721.812	665.594	322.483	200.818	385.5	326.69	409.39	404.377	334.495	308.976	324.4
At1g08770	3	236.019	263.05	723.972	1100.71	481.98	702.85	501.65	889.985	556.024	635.048	485.72
At1g08780	29	844.15	728.033	193.42	0	322.81	237.5	290.24	226.802	429.382	263.746	268.06
At1g08800	-	0	0	0	0	59.18	134.4	107.81	110.417	201.723	356.763	185.62
At1g08810	-	0	0	0	0	219.55	103.16	101.11	124.083	0	66.2858	0
At1g08830	25	1210.03	1251.67	1254.06	645.342	2008.8	1529.31	837.8	4368.51	3566.28	5510.03	174.89
At1g08840	25	344.119	291.33	160.775	89.4169	387.37	202.41	193.06	0	182.058	149.06	137.24
At1g08860	6	295.056	289.748	275.641	282.085	0	0	0	0	0	0	0
At1g08880	29	936.758	760.113	156.981	0	1468.74	844.94	1019.29	917.153	937.863	489.138	956.26
At1g08900	-	0	0	0	0	116.66	445.21	231.84	214.792	163.721	148.992	0
At1g08920	29	107.398	83.792	0	0	336.06	492.9	163.47	524.48	970.066	267.723	975.53
At1g08930	34	95.135	0	83.8667	0	792.89	1178.89	1288.68	1879.03	1876.03	1301.51	916.19
At1g08940	-	0	0	0	0	201.31	112.15	138.77	358.019	604.718	297.869	540.5
At1g08960	6	263.562	296.279	240.773	293.611	233.68	281.21	293.57	264.055	211.644	231.502	190.74
At1g08970	29	567.399	501.713	0	0	384.82	524.77	431.05	797.603	562.297	455.171	337.09
At1g08980	29	192.236	201.644	0	0	827.24	509.84	585.6	586.906	173.921	0	364.41
At1g08990	-	0	0	0	0	0	0	0	0	291.183	665.749	0
At1g09000	-	0	0	0	0	0	0	0	161.389	0	258.337	0
At1g09010	37	323.752	0	0	0	534.69	575.59	619.78	553.999	396.663	347.478	345.18
At1g09020	6	116.253	99.3494	111.992	121.552	86.16	172.62	202.74	119.278	170.831	282.671	78.74
At1g09030	-	0	0	0	0	0	0	0	0	0	0	0
At1g09060	8	211.873	0	229.213	314.532	254.83	243.68	252.2	314.373	195.22	223.319	592.25
At1g09070	3	376.149	537.089	1039.04	1365.04	692.68	1292.02	568.58	841.17	2457.61	557.436	3175.38
At1g09080	1	0	0	804.257	1491.77	0	0	27.11	0	0	0	3037.46
At1g09090	-	0	0	0	0	0	0	0	0	42.2069	496.834	0
At1g09100	29	434.632	415.529	0	0	0	300.47	358.83	421.913	364.49	345.847	632.97
At1g09130	25	368.816	399.736	272.437	256.409	958.78	1992.45	1230.4	1116.95	518.649	551.466	846.6
At1g09140	3	221.046	193.181	432.039	422.44	335.48	361.04	213.49	384.194	387.19	378.754	420.9
At1g09150	25	457.807	480.95	305.995	167.371	263.8	252.07	290.39	238.394	291.555	246.374	319.68
At1g09155	-	0	0	0	0	0	0	0	0	45.698	119.161	0
At1g09160	39	0	222.243	0	0	242.93	0	207.72	164.346	247.789	197.664	238.05
At1g09170	3	134.364	152.851	385.544	435.683	0	52.95	0	0	102.988	327.609	0
At1g09180	3	517.611	526.758	1504.45	1476.95	0	256.04	0	189.07	0	0	2755.26
At1g09190	-	0	0	0	0	0	0	0	0	0	0	0
At1g09200	29	503.259	458.438	0	0	1277.15	346.29	841.11	151.847	911.455	578.354	2965.2
At1g09210	25	2834.86	2675.61	1409.61	911.841	903.41	967.98	1682.28	839.265	1748.78	1265.61	1817.07
At1g09220	-	0	0	0	0	0	40.99	0	0	22.2581	0	0
At1g09230	6	175.583	167.66	160.025	257.017	132.78	229.93	170.51	174.791	142.024	127.981	184.29
At1g09240	6	101.873	109.344	108.156	138.382	129.55	856.03	135.59	116.261	86.8836	105.048	0
At1g09250	-	0	0	0	0	0	185.38	0	0	392.721	455.444	0
At1g09270	6	273.447	297.948	367.493	274.608	166.61	199.78	283.72	253.639	561.92	915.407	344.12
At1g09280	29	453.5	413.73	0	0	436.59	227.39	243.74	428.027	275.265	0	431.69
At1g09290	39	0	198.097	0	0	0	0	0	0	62.5734	0	0
At1g09300	29	431.065	420.311	0	0	0	0	0	0	243.828	149.116	293.96
At1g09310	-	0	0	0	0	5771.16	3705.44	4912.77	2262.35	25.2757	0	0
At1g09320	30	366.36	277.855	138.537	270.274	0	97.53	115.58	95.0649	127.847	96.6376	201.41
At1g09330	6	743.094	825.786	1114.39	857.345	761.43	758.17	791.36	824.082	868.832	1124.99	855.57
At1g09340	29	88.1123	146.659	0	0	2190.95	3098.17	3462.04	1282.82	0	0	0
At1g09350	-	0	0	0	0	117.11	0	308.54	111.359	98.9508	281.035	0
At1g09360	-	0	0	0	0	0	0	0	0	0	0	0
At1g09370	29	282.383	268.06	0	0	0	0	0	0	0	0	0
At1g09380	3	201.257	197.454	281.164	405.608	186.58	175.5	149.23	202.005	139.569	168.444	146.03
At1g09390	39	0	72.4801	0	0	330.06	221.34	302.01	125.478	143.759	131.769	0
At1g09400	-	0	0	0	0	0	0	0	0	0	0	0
At1g09410	-	0	0	0	0	0	0	0	0	0	0	0
At1g09415	29	19.1674	23.0511	0	0	96.32	55.77	170.41	252.891	88.9102	0	49.11
At1g09420	-	0	0	0	0	287.27	404.06	0	549.635	294.937	0	242.57
At1g09430	37	89.882	0	0	0	451.99	640.68	1078.25	1721.43	736.607	1139.6	665.49
At1g09440	-	0	0	0	0	0	0	157.12	1074.59	181.551	0	0
At1g09450	32	77.8971	59.6987	0	63.9736	0	49.69	66.64	50.0981	72.8068	58.94	102.65
At1g09460	20	0	0	474.341	0	319.99	0	0	262.675	174.221	234.879	0
At1g09470	-	0	0	0	0	0	0	0	0	0	0	0
At1g09480	-	0	0	0	0	308.95	337.74	288.39	279.231	159.419	178.647	311.7
At1g09500	-	0	0	0	0	0	0	0	0	0	0	0
At1g09510	17	0	0	0	136.672	101.62	0	0	84.1524	60.8993	0	0
At1g09520	32	342.262	304.886	0	278.841	238.17	283.99	0	327.935	192.963	0	405.56
At1g09530	-	0	0	0	0	531.44	237.11	0	211.905	0	0	0
At1g09540	37	104.576	0	0	0	369.49	0	0	182.906	153.971	252.941	130
At1g09550	-	0	0	0	0	0	0	0	0	0	0	0
At1g09560	4	0	187.78	163.542	188.805	1144.57	961.31	990.76	1232.1	4583.02	2170.05	2048.87
At1g09570	-	0	0	0	0	2671.86	550	579.76	501.723	655.606	389.827	0
At1g09575	19	0	187.984	539.125	281.578	294.35	0	0	0	127.941	164.472	0
At1g09600	2	37.8627	74.113	696.091	744.746	9.78	0	3.74	7.29722	15.5317	4.28156	0
At1g09610	-	0	0	0	0	0	0	0	989.413	66.4677	0	0
At1g09620	29	811.607	694.774	0	0	400.24	499.58	587.58	483.421	524.626	390.596	498.87
At1g09630	29	492.327	358.478	0	0	499.56	262.4	468.28	279.618	533.452	416.434	511.26
At1g09640	29	2595.77	2667.9	969.674	457.147	2925.75	2358.38	2708.72	2618.17	3294.36	2932.73	2964.98
At1g09660	29	1006.51	873.543	173.613	87.2224	206.77	136.09	126.36	113.511	238.169	94.2629	325.4
At1g09670	29	399.32	365.745	109.301	0	117.65	147.12	124.1	92.7745	113.214	64.3506	225.6
At1g09680	39	0	54.2	0	0	0	0	0	0	0	0	0
At1g09690	29	3513.51	3403.81	838.239	496.569	2824.83	1289.08	1769.22	1426.46	3317.27	2047.75	1651.14
At1g09700	39	0	79.9331	0	0	0	0	0	0	0	0	0
At1g09720	12	0	69.0614	0	122.983	0	0	0	0	0	0	0
At1g09730	32	204.746	208.53	0	148.667	0	285.64	310.58	292.108	296.844	329.368	457.35
At1g09740	-	0	0	0	0	696.24	261.26	596.41	0	1831.88	1669.18	457.31
At1g09750	39	0	68.2504	0	0	2833.62	601.1	3488.46	0	379.157	384.812	0
At1g09760	25	614.4	544.869	241.745	263.42	379.68	317.85	368.16	356.617	378.862	298.843	344.03
At1g09770	29	356.035	353.765	0	0	174.35	0	316.29	239.416	449.397	248.47	311.81
At1g09780	29	1232.07	1186.33	340.256	119.588	778.74	1048.61	1590.51	919.539	2298.68	3506.14	2052.55
At1g09790	25	918.603	1542.3	900.471	388.674	105.73	126.3	110.34	102.986	90.4692	117.093	108.78
At1g09795	29	262.068	227.775	59.8999	0	154.03	298.74	390.24	120.5	61.2606	0	51.41
At1g09800	16	234.623	0	0	237.904	0	185.9	224.12	0	189.922	188.689	128.58
At1g09810	25	383.634	296.005	116.264	154.873	0	94.27	98.21	89.0924	94.9306	94.6953	208.1
At1g09815	6	760.572	541.322	525.098	633.779	293.11	351.63	326.18	238.368	557.654	417.778	939.85
At1g09820	-	0	0	0	0	0	0	0	0	0	0	0
At1g09830	29	181.19	171.088	0	0	0	186.14	228.35	0	123.644	0	202.4
At1g09840	29	231.187	167.377	0	0	227.78	263.15	347.56	330.512	477.037	561.157	265.74
At1g09850	6	393.608	444.812	635.651	515.9	532.24	696.8	674.97	395.538	709.419	679.914	208.19
At1g09870	25	594.581	703.535	735.654	283.186	388.05	252.14	288.15	334.399	475.01	351.664	649.93
At1g09890	-	0	0	0	0	0	0	0	168.567	134.345	0	0
At1g09900	29	186.7	153.007	0	0	283.4	267.44	229.47	142.851	133.656	112.966	183.31
At1g09910	5	371.326	507.217	584.465	265.358	122.52	138.4	207.83	185.452	199.46	136.075	321.59
At1g09920	5	255.2	258.171	319.988	172.848	324.83	346.52	293.19	413.03	572.139	584.278	350.94
At1g09930	6	282.275	282.919	428.071	445.619	0	0	0	0	0	0	0
At1g09940	1	0	223.787	604.906	969.917	360.31	327.54	314.27	215.287	266.525	388.86	150.33
At1g09950	-	0	0	0	0	0	0	0	0	0	0	0
At1g09960	6	153.537	134.482	202.101	224.429	136.81	150.38	142.69	200.6	205.379	141.833	128.6
At1g09970	-	0	0	0	0	195.56	350.5	197.95	1056.61	1389.49	1151.44	343.35
At1g09980	6	387.009	534.583	915.913	745.045	471.01	249.96	408.95	470.641	439.822	417.38	302.21
At1g09990	-	0	0	0	0	0	0	0	0	0	0	0
At1g10000	6	134.656	114.627	125.099	148.094	94.92	89.32	104.58	106.899	76.362	82.9315	99.14
At1g10010	-	0	0	0	0	0	0	0	0	0	0	0
At1g10020	-	0	0	0	0	0	0	340.44	0	0	372.928	0
At1g10030	29	755.195	659.318	281.203	125.853	449.85	262.81	334.84	189.153	658.272	932.86	177.58
At1g10050	-	0	0	0	0	0	0	0	0	0	441.642	240.73
At1g10060	17	0	0	0	259.411	0	0	0	223.791	0	0	0
At1g10070	2	104.482	132.911	896.814	610.548	180.6	216.03	133.71	1347.85	103.396	60.938	62.79
At1g10080	3	275.282	207.556	375.447	599.133	251.85	369.12	413.35	327.942	449.27	450.952	96.32
At1g10090	17	0	0	0	139.398	0	201.98	141.33	26.7497	88.972	141.263	44.57
At1g10110	29	484.964	444.962	0	0	0	0	0	160.792	0	0	0
At1g10120	-	0	0	0	0	405.17	0	0	198.906	175.12	134.6	249.29
At1g10130	27	213.079	215.511	197.077	0	135.37	225.18	260.58	220.474	348.238	398.029	243.58
At1g10140	3	52.573	77.8347	74.2478	101.126	367.84	296.02	204.89	1515.19	690.663	505.074	1467.16
At1g10150	2	0	200.341	497.368	466.055	186.79	417.03	220.51	700.996	190.555	111.37	172.25
At1g10160	-	0	0	0	0	0	0	0	162.34	152.099	197.116	128.33
At1g10170	3	204.939	213.889	460.636	524.543	198.24	163.39	180.62	303.16	188.047	204.267	346.7
At1g10180	29	382.075	347.474	0	0	308.3	212.37	270.7	256.1	253.439	273.225	271.47
At1g10200	-	0	0	0	0	1094.57	549.31	1174.68	580.905	595.853	1696.83	442.82
At1g10210	-	0	0	0	0	0	93.3	97.45	256.75	90.6035	0	147.89
At1g10230	25	646.443	458.879	233.142	336.203	214.23	134.57	117.7	108.456	261.144	103.866	167.51
At1g10240	32	248.087	210.512	0	160.115	191.54	177.86	174.32	253.867	136.001	0	200.48
At1g10250	23	0	109.782	35.6161	0	0	51.29	0	47.3864	82.511	36.8619	135.21
At1g10260	-	0	0	0	0	0	0	0	0	0	0	71.61
At1g10270	29	335.004	333.116	0	0	0	70.35	81.84	65.4701	142.562	107.433	241.13
At1g10290	25	569.172	575.077	487.075	324.507	425.38	352.36	580.85	458.927	509.474	658.491	504.8
At1g10300	37	48.323	0	0	0	0	0	0	0	0	0	0
At1g10310	29	485.158	453.055	262.733	0	400.64	427.83	377.71	316.47	216.281	289.001	387.61
At1g10320	29	64.2576	70.8862	0	0	16.56	23.99	42.47	51.7953	0	25.4969	28.3
At1g10330	29	168.268	172.677	0	0	0	0	0	0	115.228	0	79.61
At1g10340	-	0	0	0	0	0	0	0	778.635	0	0	340.2
At1g10350	-	0	0	0	0	303.34	299.83	362.99	337.245	307.579	542.125	0
At1g10360	-	0	0	0	0	505.85	863.93	926.49	581.462	218.722	0	0
At1g10370	-	0	0	0	0	674.52	575.13	74.3	0	384.164	252.932	0
At1g10380	-	0	0	0	0	0	75.13	74.73	109.359	218.214	394.49	0
At1g10390	37	121.496	0	0	0	0	159.91	167.14	82.595	237.786	225.544	188.63
At1g10400	-	0	0	0	0	0	0	0	0	0	0	0
At1g10410	3	246.575	267.208	632.489	669.274	407.66	249.6	469.56	587.607	750.732	847.388	643.79
At1g10420	-	0	0	0	0	0	0	0	0	0	0	0
At1g10430	6	286.783	317.661	351.115	287.22	255.19	251.96	288.07	398.038	343.193	358.378	310.96
At1g10460	-	0	0	0	0	0	0	0	0	0	0	0
At1g10470	17	0	0	0	157.742	417.57	906.82	800.52	822.863	649.857	753.712	264.16
At1g10480	-	0	0	0	0	0	0	0	135.386	667.429	117.859	0
At1g10490	32	464.805	340.195	0	241.93	218.5	177.18	259.6	310.808	221.314	230.305	161.85
At1g10500	25	227.186	243.168	322.467	116.875	584.69	1535.92	782.14	1001.61	547.522	319.724	416.87
At1g10510	29	186.249	163.797	0	0	240.66	250.79	207.59	105.351	132.919	0	159.24
At1g10520	-	0	0	0	0	0	0	0	0	0	0	0
At1g10522	29	251.983	189.763	0	32.2273	965.66	239.63	229.17	55.5921	114.801	42.0078	0
At1g10530	-	0	0	0	0	0	0	0	0	0	0	0
At1g10540	-	0	0	0	0	0	0	0	0	58.7806	0	0
At1g10550	-	0	0	0	0	641.07	0	170.06	0	118.993	773.54	0
At1g10560	-	0	0	0	0	0	0	0	0	149.054	133.945	0
At1g10570	29	351.942	349.961	0	0	0	0	188.99	274.5	130.858	139.594	278.84
At1g10580	39	0	274.567	0	0	0	256.62	236.84	185.409	282.791	272.642	325.97
At1g10585	-	0	0	0	0	0	49.46	0	0	0	0	0
At1g10590	25	1245.59	1125.15	744.025	759.687	845.66	954.28	1051.31	907.123	1186.04	1097.93	872.05
At1g10610	-	0	0	0	0	0	0	0	128.389	0	0	0
At1g10620	1	0	0	757.315	1592.08	0	0	0	0	0	0	0
At1g10630	25	1486.74	1592.32	1486.11	660.341	1461.05	828.15	1310.65	1163.15	1535.92	1923.31	1812.69
At1g10640	-	0	0	0	0	200.49	0	107.4	0	0	0	0
At1g10650	5	668.528	814.856	1419.78	782.89	491.32	353.61	245.37	436.53	610.044	601.304	128.56
At1g10660	1	44.2744	118.304	1481.77	4107.84	579.03	333.57	266.65	458.437	175.662	0	421.23
At1g10670	5	799.101	1001.25	1466.56	787.077	1846.5	969.95	1592.74	2124.93	1517.64	1889.82	941.63
At1g10680	-	0	0	0	0	0	0	0	0	0	0	0
At1g10690	-	0	0	0	0	0	0	0	0	0	0	0
At1g10700	25	686.201	666.197	292.87	307.995	185.94	247.68	248.03	81.6377	374.066	267.817	156.09
At1g10710	22	0	127.024	117.809	0	0	0	0	0	55.8197	0	0
At1g10720	6	264.606	237.77	268.706	331.346	170.43	197.22	176.75	298.234	249.248	236.757	207.97
At1g10730	-	0	0	0	0	0	122.7	143.29	0	149.112	200.055	219.24
At1g10740	1	125.485	173.549	1160.76	1827.56	714.68	303.56	240.99	167.107	269.682	219.75	75.09
At1g10750	39	0	111.267	0	0	177.45	0	0	194.465	125.593	141.728	0
At1g10760	25	196.505	280.038	188.279	108.947	579.37	1069.67	1020.18	758.109	172.536	106.305	493.14
At1g10770	2	553.993	1063.96	7786.43	9298.88	0	0	0	0	0	0	0
At1g10780	29	653.33	654.59	0	217.971	223.96	0	168.73	0	205.538	223.665	0
At1g10800	-	0	0	0	0	0	0	244.53	309.352	287.098	246.372	0
At1g10810	-	0	0	0	0	0	0	0	0	0	0	0
At1g10830	29	154.389	158.019	0	0	371.97	500.09	373.97	223.199	141.029	125.291	172.16
At1g10840	29	871.962	694.451	184.911	204.859	531.59	600.55	768.39	742.294	749.172	714.13	883.33
At1g10850	25	261.146	239.544	98.5742	119.169	356.91	81.74	141.79	84.287	214.287	146.935	56.36
At1g10870	27	188.695	209.496	155.788	0	0	0	199.85	128.633	139.377	183.997	0
At1g10880	20	0	0	173.624	0	0	0	0	0	0	0	0
At1g10890	6	202.731	171.323	227.55	259.835	0	0	190.11	142.743	0	151.887	0
At1g10900	-	0	0	0	0	202.57	470.33	170.03	154.572	311.966	392.87	124.22
At1g10910	27	203.599	183.838	165.144	0	247.61	203.89	265.52	176.851	168.477	178.569	166.88
At1g10920	-	0	0	0	0	0	219.51	0	177.229	0	0	148.43
At1g10930	39	0	224.887	0	0	322.51	0	264.6	0	162.51	0	0
At1g10940	6	316.659	315.389	479.139	505.759	0	390.15	423.94	504.709	327.324	445.688	249.26
At1g10950	25	1211.34	1236.36	1214.78	492.992	1046.47	1019.64	1567.74	1742.36	918.537	1354.9	821.23
At1g10960	29	323.227	281.105	54.5734	0	6607.45	3189.55	2707.98	1929.9	1163.02	1624.2	145.04
At1g10970	29	479.671	586.731	263.091	0	0	272.37	155.21	0	0	273.27	0
At1g10980	-	0	0	0	0	0	0	0	0	0	0	0
At1g10990	-	0	0	0	0	103.25	0	90.22	0	172.644	0	764.88
At1g11000	-	0	0	0	0	0	0	0	0	230.949	0	0
At1g11020	25	467.717	480.61	322.644	156.135	296.75	363.7	300.79	408.765	376.901	412.952	288.77
At1g11040	2	0	51.3149	608.883	640.188	0	0	0	0	0	21.7374	0
At1g11050	-	0	0	0	0	0	304.12	0	460.302	189.774	234.058	349.62
At1g11060	6	159.473	167.624	249.202	206.048	164.58	171.65	169.35	183.183	177.201	194.611	207.4
At1g11070	39	0	45.0159	0	0	0	0	39.03	72.0147	37.5356	0	0
At1g11080	-	0	0	0	0	0	0	0	1073.8	136.277	0	0
At1g11090	29	160.697	196.841	0	62.2375	0	158.11	199.32	235.448	182.223	95.2926	181.2
At1g11100	6	244.161	225.224	306.183	322.337	156.64	146.15	122.05	130.335	198.447	203.11	248.06
At1g11120	-	0	0	0	0	0	0	0	0	0	0	0
At1g11130	29	61.2652	70.5247	0	0	0	0	0	73.7363	50.383	53.2682	75.14
At1g11140	29	95.7056	104.083	0	0	202.9	144.97	185.14	205.109	303.134	112.101	107.65
At1g11160	12	0	61.8623	0	117.198	0	0	45.63	76.2877	75.7464	150.563	0
At1g11170	6	169.004	162.647	239.389	179.463	172.25	190.77	158.32	200.615	170.542	225.228	134.39
At1g11190	-	0	0	0	0	0	0	0	303.483	270.389	205.476	0
At1g11200	25	261.338	220.087	137.421	126.578	382.95	347.97	402.37	285.296	325.644	329.188	353.65
At1g11210	-	0	0	0	0	0	0	0	261.581	0	0	0
At1g11220	-	0	0	0	0	0	0	0	0	0	0	0
At1g11240	25	709.834	628.423	537.293	592.211	570.99	365.74	393.49	617.38	327.801	474.606	810.49
At1g11250	2	0	222.661	2469.74	2515.8	0	0	0	0	0	0	0
At1g11260	23	0	126.456	48.1063	0	2048.62	1208.44	1200.07	4295.06	1050.01	1384.2	1482.24
At1g11270	37	380.269	0	0	0	0	0	0	0	0	0	0
At1g11280	25	686.432	599.703	371.625	360.367	175.54	138.34	335.16	367.164	357.514	276.334	171.92
At1g11290	-	0	0	0	0	0	0	0	0	0	0	0
At1g11300	-	0	0	0	0	0	0	0	0	0	0	0
At1g11310	-	0	0	0	0	541.34	694.88	685.22	861.407	626.549	695.228	575.5
At1g11320	-	0	0	0	0	0	0	0	0	0	0	0
At1g11330	-	0	0	0	0	0	185.77	472.94	278.829	135.167	0	0
At1g11340	37	157.317	0	0	0	0	144.23	0	139.963	0	0	0
At1g11350	-	0	0	0	0	0	74.92	256.11	91.3664	0	0	0
At1g11360	29	302.788	340.863	0	0	424.2	433.93	407.6	573.308	509.49	481.441	521.14
At1g11370	-	0	0	0	0	0	0	0	0	0	0	0
At1g11380	1	104.513	80.3605	310.526	722.668	218.08	161.29	154.67	296.529	221.099	365.704	0
At1g11390	6	299.558	312.815	378.662	345.714	0	0	0	0	257.653	278.616	0
At1g11400	3	236.444	241.134	370.226	481.525	122.12	61.81	0	72.5699	222.099	176.614	93.16
At1g11410	-	0	0	0	0	0	391.13	365.17	339.573	0	0	0
At1g11420	34	53.487	0	51.5177	0	0	53.21	73.94	78.7082	83.5345	60.2982	92.21
At1g11430	29	692.987	646.149	156.143	0	1432.83	1396.16	1211.83	506.96	389.905	300.625	417.06
At1g11440	37	156.207	0	0	0	267.12	333.01	293.88	291.38	211.548	268.86	160.56
At1g11460	-	0	0	0	0	130.01	0	0	0	366.632	218.144	0
At1g11470	29	306.76	311.217	0	0	0	0	0	0	0	0	0
At1g11480	3	284.728	336.613	545.601	958.695	104.43	137.84	123.53	191.486	367.549	300.863	262.61
At1g11520	25	177.365	157.983	112.694	185.591	73.05	222.59	251.54	141.604	255.214	223.263	251.4
At1g11530	-	0	0	0	0	846.97	847.02	878.17	1747.93	243.885	0	0
At1g11540	25	518.297	386.203	206.47	267.625	214.53	0	0	265.7	288.313	459.058	0
At1g11545	-	0	0	0	0	1104.32	0	1045.93	0	757.619	980.158	0
At1g11560	5	83.3911	121.816	112.332	73.84	124.53	59.69	0	86.167	50.9869	0	0
At1g11570	28	116.784	287.553	332.676	0	0	0	0	0	86.1578	140.743	0
At1g11580	37	67.1131	0	0	0	904.48	557.94	301.84	455.252	2004.38	3958.84	159.94
At1g11590	-	0	0	0	0	0	0	0	0	0	0	0
At1g11600	37	25.7563	0	0	0	221.41	0	0	0	53.2892	0	0
At1g11610	2	0	0	748.541	463.828	0	0	0	0	0	0	0
At1g11630	29	149.339	151.055	0	0	94.23	148.64	115.65	120.233	166.92	102.146	148.59
At1g11650	6	910.061	999.847	827.985	884.819	2237.24	2038.57	2437.86	2246.53	2064.1	2777.12	1611.96
At1g11660	5	361.671	349.98	566.109	361.55	281.83	161.52	279.38	173.18	288.948	521.952	288.78
At1g11670	-	0	0	0	0	771.26	104.25	46.1	89.3046	1125.98	1749.8	265.93
At1g11680	25	934.008	1056.42	618.552	300.471	873.22	743	849.76	639.224	869.217	1250.42	580.78
At1g11690	-	0	0	0	0	0	0	0	0	0	0	0
At1g11700	-	0	0	0	0	139.71	614.8	222.74	221.714	152.198	226.064	0
At1g11710	39	0	108.641	0	0	0	0	0	0	0	0	0
At1g11720	29	268.095	238.087	133.842	0	314.27	479.2	278.83	184.144	102.937	141.589	160.58
At1g11730	27	82.0453	86.6398	98.8675	0	0	0	105.11	96.2086	89.9623	0	0
At1g11740	-	0	0	0	0	119.15	0	0	84.9665	99.3427	161.553	100.25
At1g11750	29	242.264	233.627	0	0	941.54	859.44	707.78	384.288	301.135	199.219	245.9
At1g11760	29	253.82	266.961	0	0	332.28	226.57	360.54	124.047	101.776	68.9021	0
At1g11770	1	68.1676	137.573	1450.24	3234.74	0	0	0	0	46.1569	98.746	0
At1g11780	25	293.752	290.346	182.927	115.428	183.89	156.75	154.6	158.809	184.635	198.265	152.07
At1g11790	29	426.942	307.437	0	0	531.34	0	399.77	0	377.562	438.812	0
At1g11800	25	506.611	385.088	265.053	278.305	0	277.39	198.01	247.257	273.515	226.163	238.95
At1g11820	29	207.57	218.61	0	0	605.1	295.94	499.52	207.25	271.962	153.778	142.01
At1g11840	25	980.271	1207.59	1317.9	505.102	530.14	1795.91	2175.12	2488.82	2241.91	1789.91	606.55
At1g11850	-	0	0	0	0	0	0	189.64	0	0	0	0
At1g11860	27	769.894	821.469	472.491	0	1763.57	2637.94	2940.7	1382.35	504.043	712.824	99.46
At1g11870	25	205.692	207.414	115.529	101.035	328.17	369.44	219.43	106.957	147.64	88.5327	128.01
At1g11880	-	0	0	0	0	0	0	0	0	0	0	0
At1g11890	3	743.312	804.248	1277.96	1613.59	585.19	541.08	657.55	484.832	682.962	715.058	925.78
At1g11900	27	55.7715	55.2522	58.6112	0	74.52	69.87	74.98	59.9999	55.2548	46.8005	57.81
At1g11910	25	1093.46	1171.23	457.924	678.587	1166.56	4002.91	2564.43	4105.66	4311.19	4628.84	2715.65
At1g11915	-	0	0	0	0	0	0	0	0	0	0	0
At1g11920	-	0	0	0	0	0	0	0	0	0	128.413	0
At1g11930	25	348.93	422.95	429.69	208.024	623.66	690.54	557.97	953.481	411.024	396.891	580.39
At1g11940	6	167.093	203.457	241.197	199.048	175.18	137.64	118.53	197.987	141.841	182.808	190.4
At1g11950	27	347.024	417.529	274.55	0	166.73	0	122.88	121.499	152.417	158.207	190.49
At1g11960	39	0	78.4937	0	0	0	180.56	0	139.285	554.044	136.167	0
At1g11970	-	0	0	0	0	0	0	0	0	0	0	0
At1g11990	2	0	0	494.563	705.625	0	0	0	0	0	0	0
At1g12000	29	953.612	711.074	0	0	460.46	191.76	578.44	369.788	1082.57	1321.62	617.44
At1g12010	-	0	0	0	0	0	0	0	0	166.161	469.422	0
At1g12020	6	122.308	133.111	184.403	192.671	309.13	234.85	219.85	166.921	204.993	201.811	133.43
At1g12030	-	0	0	0	0	0	0	0	0	0	0	267.26
At1g12040	-	0	0	0	0	283.09	0	0	0	337.661	1994.06	0
At1g12050	-	0	0	0	0	298.21	649.65	413.02	530.206	464.579	315.346	516.38
At1g12070	2	0	409.125	2197.1	1845.73	110.7	0	0	0	0	0	0
At1g12080	37	28.8798	0	0	0	1633.78	48.54	344.33	160.594	814.755	1813.4	0
At1g12090	29	71.0131	88.7636	0	0	6914.22	3450.51	4959.57	0	1562.07	5230.9	0
At1g12100	29	55.6094	60.3488	0	0	175.74	0	0	0	70.7685	150.1	45.45
At1g12110	-	0	0	0	0	760.07	654.34	639.21	0	1874.79	3262.47	186.69
At1g12120	6	239.04	298.441	318.366	401.655	264.64	302.85	370.52	517.996	339.531	275.025	0
At1g12130	-	0	0	0	0	0	0	0	0	0	0	0
At1g12140	29	163.014	164.474	0	0	202.21	638.95	457.49	460.785	679.884	929.147	465.02
At1g12150	2	0	0	874.657	522.39	0	0	0	0	50.066	194.387	0
At1g12160	-	0	0	0	0	0	0	134.78	0	164.731	196.147	313.99
At1g12180	-	0	0	0	0	0	0	0	0	0	0	0
At1g12190	-	0	0	0	0	0	0	0	0	0	0	0
At1g12200	17	0	0	0	146.417	179.37	356.59	57.99	177.053	718.898	408.909	890.63
At1g12210	-	0	0	0	0	0	80.68	52.28	0	75.8226	0	134.8
At1g12220	17	0	0	0	176.62	130.32	161.17	183.78	0	90.0588	0	0
At1g12230	-	0	0	0	0	759.52	390.21	553.62	514.225	566.674	416.624	0
At1g12240	19	134.2	511.316	1842.42	1047.29	1379.87	1049.58	981.04	1400.64	641.553	782.038	0
At1g12250	-	0	0	0	0	600.6	1146.42	505.8	595.635	0	0	0
At1g12260	17	0	0	0	202.735	0	0	0	0	60.9899	0	0
At1g12270	29	628.786	506.618	0	0	244.68	180.09	255.29	136.916	399.426	216.499	472.22
At1g12280	-	0	0	0	0	0	134.07	260.45	198.498	0	0	0
At1g12290	-	0	0	0	0	0	0	0	0	114.153	0	0
At1g12310	3	805.163	965.107	1888.71	2472.18	1161.35	584.2	928.05	1013.33	1445.08	1550.19	635.3
At1g12320	-	0	0	0	0	0	0	0	764.26	0	0	22.73
At1g12330	-	0	0	0	0	224.36	0	182.59	0	0	0	0
At1g12340	3	293.428	331.159	645.591	757.389	353.27	257.07	232.22	389.276	518.91	463.546	368.61
At1g12360	1	287.675	258.983	940.327	1891.78	344.48	209.06	361.45	775.441	529.048	677.832	555.77
At1g12370	2	103.504	108.805	567.881	661.725	106.21	0	111.06	64.8491	215.452	272.884	0
At1g12400	39	0	230.907	0	0	0	0	228.32	0	191.225	145.007	168.25
At1g12410	29	530.512	502.941	152.793	0	1096.55	1394.31	1135.78	817.963	432.762	318.322	435.44
At1g12430	29	190.107	211.525	0	0	179.59	182.2	185.13	505.484	198.012	187.835	117.48
At1g12450	1	324.634	360.469	997.755	2091.11	0	159.13	175.59	139.787	143.091	238.754	162.03
At1g12460	-	0	0	0	0	0	0	0	0	0	0	0
At1g12470	25	552.357	573.928	374.615	263.002	314.63	290.38	328.53	411.521	371.75	504.823	461.17
At1g12480	-	0	0	0	0	0	105.68	81.99	0	0	0	0
At1g12490	-	0	0	0	0	0	0	0	0	0	0	0
At1g12500	-	0	0	0	0	547.16	443.81	613.23	341.868	410.676	692.432	82.82
At1g12520	29	480.293	494.88	113.499	0	368.55	300.17	242.99	1242.81	457.95	595.818	81.54
At1g12530	27	859.074	831.822	994.073	0	921.61	670.28	622.32	643.882	393.541	770.812	765.73
At1g12550	4	0	259.572	256.378	178.012	0	343.62	268.24	296.043	195.68	399.141	296.79
At1g12560	-	0	0	0	0	311.25	0	0	0	230.387	2521.19	0
At1g12570	-	0	0	0	0	0	0	62.6	0	0	0	0
At1g12580	-	0	0	0	0	170.69	217.39	268.11	214.008	310.51	406.611	165.23
At1g12600	22	0	342.428	715.472	0	0	0	0	0	0	0	0
At1g12610	-	0	0	0	0	0	0	0	0	0	0	0
At1g12620	39	0	115.812	0	0	0	0	0	0	0	0	0
At1g12630	-	0	0	0	0	0	0	0	0	0	0	0
At1g12640	5	331.25	460.497	626.159	374.189	409.64	445.57	369.14	634.627	507.212	751.876	426.61
At1g12650	29	330.356	243.84	0	0	90.36	119.87	149.69	185.095	156.046	142.392	141.08
At1g12660	-	0	0	0	0	0	0	0	0	0	0	0
At1g12680	3	365.034	322.327	512.894	742.988	177.73	184.22	151.27	240.963	164.009	198.873	206.96
At1g12700	-	0	0	0	0	0	0	0	0	52.6337	0	0
At1g12710	39	0	122.067	0	0	191.45	326.98	214.54	366.855	158.882	129.484	0
At1g12720	20	0	0	373.437	0	0	0	0	0	0	0	0
At1g12730	25	241.402	248.346	168.902	107.356	0	0	219.29	155.57	0	102.731	116.41
At1g12740	-	0	0	0	0	0	0	0	0	495.495	729.32	0
At1g12750	1	0	0	440.13	1076.49	168.66	0	568.35	0	184.428	559.758	0
At1g12770	-	0	0	0	0	0	0	0	0	26.1142	0	0
At1g12780	3	363.827	418.942	632.051	1639.86	1084.79	628.45	368.93	3546.15	313.464	149.916	444.67
At1g12790	27	235.038	229.447	250.613	0	192.85	133.98	134.11	183.811	90.6679	129.097	130.3
At1g12800	29	189.099	161.548	0	0	733.73	787.9	883.5	243.404	107.686	85.0201	0
At1g12810	3	286.835	286.402	656.874	732.617	528.01	441.14	312.24	823.71	509.783	498.837	596.2
At1g12820	25	326.377	400.159	126.567	104.466	349.92	400.93	372.17	640.718	390.523	326.964	311.96
At1g12830	29	746.018	643.979	0	0	147.49	149	105.91	121.172	213.748	91.6392	250.2
At1g12840	5	708.725	787.631	1091.2	544.942	1049.13	1568.16	1690.65	1363.83	1452.28	3267.8	1285.85
At1g12845	29	45.9875	29.2101	0	0	431.82	148.05	541.98	0	104.752	214.097	0
At1g12850	25	236.99	275.663	211.731	112.459	408.68	352.61	663.6	243.4	377.671	415.377	466.89
At1g12860	-	0	0	0	0	477.2	170.63	314.3	0	0	0	0
At1g12880	5	352.438	451.709	605.411	367.029	32.37	162.42	62.2	45.6809	94.2446	150.611	0
At1g12900	29	143.18	243.85	0	0	4113.86	4612.12	4927.94	2859.22	0	0	0
At1g12910	25	486.555	429.484	351.006	353.129	570.14	471.86	374.82	550.78	573.696	399.461	591.98
At1g12930	29	163.273	161.51	70.3723	0	80.52	146.49	122.69	155.089	137.762	112.811	135.64
At1g12940	29	175.137	146.51	0	0	0	0	0	0	0	0	132.64
At1g12950	-	0	0	0	0	158.9	0	0	0	805.377	1274.9	578.39
At1g12960	39	0	489.51	0	0	0	0	0	0	0	0	0
At1g12970	25	334.241	304.178	241.8	307.739	0	168.63	154.91	205.762	237.757	178.831	0
At1g12990	5	291.624	373.719	371.128	249.21	271.21	377.71	357.36	261.772	0	295.906	381.01
At1g13000	-	0	0	0	0	148.23	280.02	224.75	252.209	162.944	238.421	280.05
At1g13020	29	308.454	295.82	146.812	0	78.27	161.47	253.96	97.8846	250.588	332.568	148.81
At1g13030	29	487.406	430.719	0	0	0	289.91	296.84	0	281.377	271.851	283.31
At1g13040	-	0	0	0	0	0	0	0	0	0	0	0
At1g13050	29	145.354	140.373	0	0	0	0	85.19	90.901	76.0677	0	88.94
At1g13060	29	1318.26	1426.72	478.709	198.615	1114.06	1298.2	1355.1	1056.29	1705.73	1448.19	1994.61
At1g13070	-	0	0	0	0	0	0	0	0	0	0	0
At1g13080	31	42.2309	47.6496	0	52.3521	1167.41	1091.25	537.29	165.06	1026.36	152.012	35.23
At1g13090	-	0	0	0	0	262.34	524.27	423.83	437.87	203.505	96.6916	56.2
At1g13100	-	0	0	0	0	0	0	182.88	0	225.822	290.262	0
At1g13110	39	0	21.3964	0	0	407.87	728.13	1272.41	153.916	817.811	363.821	240.52
At1g13120	29	423.674	398.977	0	0	158.45	117.59	153.38	168.843	195.7	159.441	194.51
At1g13130	-	0	0	0	0	0	0	0	0	0	0	0
At1g13140	37	149.579	0	0	0	0	0	0	0	0	0	0
At1g13150	-	0	0	0	0	0	0	0	0	0	0	0
At1g13160	29	711.129	582.945	0	0	0	0	132.44	0	213.865	200.091	135.83
At1g13170	27	188.178	183.429	137.061	0	173.06	166.4	237.01	136.811	227.99	187.3	175.27
At1g13180	27	266.65	281.523	181.609	0	215.03	147.1	233.06	191.409	178.4	157.53	261.86
At1g13190	-	0	0	0	0	330.31	393.05	360.33	473.437	515.198	490.779	467.37
At1g13195	-	0	0	0	0	137.02	174.29	100.02	225.57	401.615	437.048	314.35
At1g13200	-	0	0	0	0	0	0	0	0	0	0	0
At1g13210	-	0	0	0	0	245.76	327.4	352.91	521.163	400.797	399.413	405.67
At1g13220	-	0	0	0	0	0	0	0	0	0	0	0
At1g13230	39	0	32.6651	0	0	39.47	0	0	0	0	0	33.04
At1g13250	-	0	0	0	0	313.88	298.71	473.16	246.249	233.13	381.876	0
At1g13260	-	0	0	0	0	338.97	605.44	880.33	1128.27	278.24	259.841	418.39
At1g13270	29	187.798	168.668	0	0	753.05	386.46	488.05	201.944	112.532	49.0034	163.84
At1g13280	37	86.631	0	0	0	534.1	327.02	880.48	581.744	562.638	586.192	332.9
At1g13290	-	0	0	0	0	0	0	0	0	94.1577	108.394	0
At1g13300	-	0	0	0	0	104.52	0	0	109.223	425.361	1363.81	869.28
At1g13310	-	0	0	0	0	0	0	0	0	0	0	0
At1g13320	25	788.587	822.239	832.041	535.984	552.34	584.09	676.47	637.861	586.919	712.741	478.83
At1g13330	37	41.8888	0	0	0	0	0	0	0	0	0	148.47
At1g13340	-	0	0	0	0	86.89	227.59	0	563.768	396.346	45.0307	1176.94
At1g13350	3	320.27	342.007	788.803	811.328	191.01	214.68	280	401.658	249.773	304.548	215.35
At1g13370	-	0	0	0	0	0	0	0	0	61.1386	0	401.56
At1g13380	39	0	129.552	0	0	610.47	491.98	624.66	725.147	456.068	292.118	270.94
At1g13400	-	0	0	0	0	0	0	0	0	0	0	0
At1g13410	-	0	0	0	0	65.04	78.7	0	0	67.2334	0	0
At1g13420	-	0	0	0	0	0	0	0	0	0	3157.11	0
At1g13440	29	3945.2	4053.44	1385.3	0	5605.96	4730.16	5351.44	6626.93	5716.34	7252.95	6793.74
At1g13450	6	213.769	212.967	172.923	217.474	186.02	214.43	259.65	413.412	237.798	227.435	195.34
At1g13460	5	138.882	180.721	298.887	150.454	120.64	70.94	94.9	0	191.74	273.803	0
At1g13470	-	0	0	0	0	0	444.73	0	484.985	0	0	1517.54
At1g13540	-	0	0	0	0	0	0	0	0	40.8466	0	0
At1g13560	25	586.314	734.339	766.878	261.594	735.54	732.05	915.88	914.63	882.777	589.176	523.86
At1g13570	6	335.5	362.477	458.673	498.041	0	142.9	0	339.163	246.415	186	190.27
At1g13580	37	135.077	0	0	0	190.09	126.72	0	0	258.361	223.44	118.48
At1g13590	-	0	0	0	0	115.14	0	0	0	444.091	49.7259	0
At1g13600	-	0	0	0	0	0	0	56.45	531.411	176.543	198.211	64.32
At1g13610	-	0	0	0	0	0	0	0	0	0	0	0
At1g13630	-	0	0	0	0	0	0	0	0	0	0	0
At1g13640	6	279.385	340.533	416.172	336.337	267.39	102.77	167.6	181.372	152.209	238.973	0
At1g13650	-	0	0	0	0	150.03	434.73	146.72	0	0	0	0
At1g13670	-	0	0	0	0	493.08	0	0	0	158.067	373.938	0
At1g13680	-	0	0	0	0	0	0	0	0	0	0	0
At1g13690	29	614.485	565.169	117.945	0	259.07	312.69	305.99	328.129	449.376	256.752	192.6
At1g13700	-	0	0	0	0	0	0	0	468.803	0	0	0
At1g13710	29	87.2738	134.398	0	0	151.85	0	0	0	82.8232	0	0
At1g13730	37	590.641	0	0	0	0	0	0	0	468.649	0	0
At1g13740	-	0	0	0	0	0	0	212.43	0	342.135	211.893	0
At1g13750	29	167.48	187.41	66.8678	0	117.36	233.1	661.6	252.581	314.843	226.25	531.63
At1g13760	-	0	0	0	0	0	0	0	0	0	0	0
At1g13790	25	135.678	162.178	75.3074	101.247	0	0	0	0	0	0	0
At1g13800	-	0	0	0	0	0	0	0	0	0	0	0
At1g13810	29	238.387	203.575	0	46.4565	108.45	202.65	105.96	82.5723	163.512	89.6164	161.15
At1g13830	29	68.1562	66.3313	0	0	165.45	115.15	0	389.059	331.498	1040.47	0
At1g13870	29	197.909	194.885	0	0	150.26	120.56	126.13	188.15	132.877	154.726	0
At1g13880	3	156.252	157.752	318.077	409.409	285.33	233.31	164.95	284.257	263.473	251.153	252.01
At1g13890	2	0	112.978	1194.36	1649.15	0	0	0	0	0	0	0
At1g13900	25	810.043	809.36	914.627	703.258	660.37	564.67	589.9	612.376	593.688	531.975	365.53
At1g13910	-	0	0	0	0	0	0	0	0	247.78	0	0
At1g13920	-	0	0	0	0	0	0	89.7	108.322	69.2874	97.5383	0
At1g13930	-	0	0	0	0	2333.83	3185.55	4751.83	4544.45	1643.37	4437.4	0
At1g13940	29	143.319	131.561	0	0	223.74	159.08	188.18	193.154	133.952	169.25	135.44
At1g13950	25	1065.24	1213.7	1076.26	672.08	0	314.58	0	0	448.751	769.332	558.91
At1g13960	-	0	0	0	0	77.44	78.52	47.57	152.882	157.745	178.041	199.23
At1g13970	2	105.211	436.669	3416.73	5200.63	89.61	0	77.33	57.4526	257.768	704.158	68.28
At1g13980	25	435.343	425.343	434.23	355.95	433.64	299.01	395.84	524.677	460.894	565.369	494.95
At1g13990	27	230.08	222.581	150.011	0	0	856.5	356.03	789.007	425.546	197.504	435.57
At1g14000	25	740.143	945.713	568.675	174.562	762.3	710.89	862.47	619.786	671.295	587.503	690.87
At1g14020	2	0	0	880.309	565.135	0	0	144.15	84.535	235.642	231.945	0
At1g14030	-	0	0	0	0	211.1	341.1	376.82	176.915	0	0	0
At1g14040	29	97.4216	103.693	0	0	113.39	50.67	44.41	0	328.68	467.827	137.26
At1g14050	25	503.471	410.856	113.23	177.392	113.34	107.83	136.52	90.0682	259.896	200.052	178.24
At1g14070	-	0	0	0	0	0	0	0	0	253.557	256.035	0
At1g14080	-	0	0	0	0	0	0	0	0	190.591	253.507	0
At1g14090	-	0	0	0	0	0	36.98	0	54.5887	16.8609	30.6935	37.19
At1g14100	-	0	0	0	0	0	0	0	0	0	0	0
At1g14110	-	0	0	0	0	0	0	0	0	0	0	0
At1g14120	-	0	0	0	0	299.97	0	0	0	1257.52	0	0
At1g14130	32	146.346	164.493	0	87.6919	196.94	142.66	152.55	294.088	581.907	131.088	289.43
At1g14140	25	354.217	342.23	221.069	214.509	338.27	278.82	289.99	244.531	223.885	222.067	0
At1g14150	6	57.7176	65.5883	89.797	75.9253	580.56	1248.17	832.89	432.953	46.6506	63.2289	53.01
At1g14180	-	0	0	0	0	0	0	0	0	0	0	0
At1g14190	-	0	0	0	0	0	0	0	165.307	121.126	255.677	0
At1g14200	4	0	259.567	302.24	371.32	193.42	635.04	239.67	845.876	284.005	234.402	162.5
At1g14210	5	213.31	340.147	410.759	246.268	813.21	269.54	536.24	473.57	970.923	1467.89	392.62
At1g14220	-	0	0	0	0	0	0	0	0	307.28	171.335	0
At1g14240	6	67.0613	59.5596	79.9202	67.1776	58.18	59.39	51.13	102.681	413.335	192.531	51.42
At1g14250	5	174.714	201.524	299.065	181.185	115.61	155.62	242.08	212.758	223.956	197.411	172.08
At1g14260	6	364.757	351.973	491.411	483.645	155.23	114.04	112.63	113.564	100.28	123.649	144.68
At1g14270	3	265.731	305.27	574.058	616.221	425.82	579.29	674.47	366.152	140.203	181.474	127.48
At1g14280	-	0	0	0	0	319.32	801.79	845.79	0	0	21.9732	0
At1g14290	1	461.362	562.946	1936.43	3837.46	838.78	379.46	681.21	324.665	511.178	738.097	113.5
At1g14300	29	514.993	401.774	0	0	320.13	279.66	286.32	282.024	339.349	299.315	379.2
At1g14310	6	172.733	191.325	199.716	183.766	169.86	250.64	204.65	125.603	154.612	197.153	152.22
At1g14320	25	3827.47	3595.2	1748.18	1416.42	4296.32	2554.41	3587.58	2251.36	4789.06	4416.52	1862.1
At1g14330	6	302.262	370.841	498.547	409.942	0	301.49	331.9	318.763	417.239	425.554	814.83
At1g14340	39	0	59.1338	0	0	139.46	301.71	165.34	789.687	257.959	218.058	206.89
At1g14345	-	0	0	0	0	1291.95	1306.85	1396.17	278.541	0	0	0
At1g14350	-	0	0	0	0	0	0	247.22	263.091	152.505	288.154	0
At1g14360	3	634.831	766.514	1177.15	1476.71	248.5	445.83	612.72	275.881	669.095	507.645	1011.76
At1g14370	-	0	0	0	0	143.63	159.22	147.63	631.312	342.363	152.585	447.68
At1g14380	29	190.065	205.238	0	0	237.97	281.98	291.34	884.949	200.431	236.435	133.88
At1g14390	-	0	0	0	0	0	0	0	0	121.195	55.8776	0
At1g14400	6	953.462	920.054	1061.4	956.238	2055.38	1460.2	1305.98	2829.51	1741.74	1798.9	770.52
At1g14410	39	0	278.16	0	0	514	355.57	359.01	279.827	221.964	0	0
At1g14420	1	0	62.2026	2622.73	5698.19	0	0	0	0	0	0	0
At1g14430	-	0	0	0	0	0	0	0	0	0	0	0
At1g14440	-	0	0	0	0	196.04	0	0	0	0	0	0
At1g14450	5	1024.37	1066.95	1363.15	739.913	1015.83	1093.31	1006.75	707	1189.41	1335.98	506.1
At1g14460	-	0	0	0	0	236.26	174.02	225.91	0	201.38	118.547	124.9
At1g14470	-	0	0	0	0	0	0	0	0	0	0	0
At1g14480	28	241.029	193.956	356.995	0	207.72	149.95	174.5	200.647	193.767	207.208	156.08
At1g14490	-	0	0	0	0	0	0	0	0	0	0	0
At1g14510	29	773.578	711.109	268.656	162.411	543.79	488.7	366.63	481.428	702.382	539.488	384.33
At1g14520	29	115.673	92.1435	0	0	99	117.22	96.5	0	55.1459	73.2483	88.67
At1g14530	3	291.373	348.478	805.25	768.67	182.12	0	92.29	176.863	97.4121	177.998	106.05
At1g14540	-	0	0	0	0	387.2	0	0	0	491.705	0	288.08
At1g14550	-	0	0	0	0	0	0	0	0	264.291	0	0
At1g14560	2	225.301	0	1049.14	863.155	135.76	124.84	120.08	136.827	176.935	170.108	0
At1g14570	29	1013.28	953.979	327.929	325.137	609.85	567.47	586.39	884.091	665.844	687.866	466.31
At1g14580	-	0	0	0	0	0	0	0	0	0	0	0
At1g14610	25	1148.72	1061.76	322.558	383.088	624.5	508.99	682.69	740.1	704.417	782.389	484.5
At1g14620	29	1042.74	923.38	96.4542	0	449.3	173.91	246.82	179.774	518.004	323.003	328.82
At1g14640	-	0	0	0	0	0	0	0	111.511	0	0	0
At1g14650	30	173.31	181.363	70.0814	168.325	125.87	160.6	188.37	133.868	164.287	215.423	114.58
At1g14660	29	128.671	151.863	0	0	0	0	0	0	0	0	0
At1g14670	5	721.389	928.17	1431.64	378.711	1316.57	676.91	1317.46	1086.12	929.79	1366.48	723.16
At1g14680	25	107.614	94.8154	65.4006	90.2642	0	0	0	39.9317	0	0	0
At1g14685	2	0	0	273.23	378.386	216.08	93.87	271.02	246.675	206.401	262	122.87
At1g14687	-	0	0	0	0	0	0	0	0	0	0	0
At1g14690	29	117.294	125.389	0	0	0	0	0	0	252.185	0	0
At1g14700	17	0	0	0	183.423	1360.48	802.54	727.39	369.448	74.5672	0	0
At1g14710	29	292.535	279.719	0	0	121.18	251.46	427.07	0	175.919	240.723	0
At1g14720	-	0	0	0	0	387.04	433.59	324.64	652.13	355.781	229.221	0
At1g14730	-	0	0	0	0	98.88	0	99.08	195.399	478.047	266.56	0
At1g14740	29	108.237	106.402	0	0	209.19	185.64	164.28	270.312	507.608	320.01	380.89
At1g14750	29	143.798	150.19	0	0	0	0	0	0	0	0	0
At1g14760	-	0	0	0	0	0	0	0	0	0	0	0
At1g14770	29	178.153	183.438	0	0	0	0	0	0	0	0	0
At1g14780	29	440.753	363.308	0	0	58.12	44.55	40.77	35.2916	722.401	419.933	294.81
At1g14790	29	118.619	55.7674	0	0	0	156.25	210.15	663.556	101.959	0	381
At1g14800	-	0	0	0	0	0	0	0	0	0	0	0
At1g14810	29	1218.54	1112.56	226.898	0	1073.85	690.49	820.91	223.163	793.639	738.997	528.93
At1g14820	16	235.57	0	0	186.076	464.8	287.65	288.39	309.6	213.295	188.264	0
At1g14830	5	475.088	558.992	782.466	444.139	392.67	294.18	450.23	605.385	574.32	728.586	551.25
At1g14840	-	0	0	0	0	0	0	187.09	0	0	0	0
At1g14850	25	381.216	298.473	186.924	267.583	309.4	183.24	232.2	214.484	312.715	280.508	332.78
At1g14870	-	0	0	0	0	987.12	1178.29	1777.18	4935.01	4926.59	1460.38	3799.68
At1g14890	-	0	0	0	0	571.23	0	560.81	539.629	292.142	0	1173.66
At1g14900	39	0	192.435	0	0	607.52	0	139.13	0	442.082	291.651	499.95
At1g14910	25	410.543	482.365	306.696	259.743	173.77	244.46	306.75	324.171	222.177	236.933	443.92
At1g14920	29	179.598	212.042	0	0	226.42	372.23	507.84	263.035	224.654	187.779	95.64
At1g14930	-	0	0	0	0	0	0	0	0	0	0	0
At1g14940	-	0	0	0	0	0	0	0	0	0	0	0
At1g14950	-	0	0	0	0	0	0	0	0	1182.34	0	0
At1g14960	39	0	80.6804	0	0	510.55	0	0	0	1934.62	6911.11	0
At1g14970	17	0	0	0	524.317	0	0	0	0	0	0	0
At1g14980	29	2158.99	2042.51	230.445	0	2249.14	1172.62	1114.11	575.554	2070.99	1312.88	1436.62
At1g14990	29	492.939	550.778	213.654	0	181.44	211.38	202.76	180.752	246.815	211.742	292.07
At1g15000	39	0	40.5448	0	0	207.53	211.66	243.91	55.014	211.85	205.778	117.11
At1g15010	32	271.923	151.685	0	103.86	112.17	78.33	0	0	161.367	94.8954	174.82
At1g15020	3	170.265	198.856	397.178	402.79	169.86	139.17	175.36	213.713	227.177	201.93	288.58
At1g15040	-	0	0	0	0	0	0	0	0	0	0	0
At1g15045	20	0	0	511.726	0	0	0	0	0	0	0	614.35
At1g15050	-	0	0	0	0	146.62	0	0	0	0	0	0
At1g15060	6	303.726	309.415	384.898	489.551	223.96	312.4	262.31	394.149	177.597	224.786	217.28
At1g15080	-	0	0	0	0	0	233.45	0	0	0	0	0
At1g15100	20	0	0	129.502	0	395.62	473.91	0	0	1002.46	2346.24	472.49
At1g15110	29	513.044	454.675	0	0	316.08	0	0	247.821	353.7	780.34	388.82
At1g15120	25	1698.86	1782.93	1520.06	598.18	1511.08	1262.08	1689.23	967.524	2089.16	2684.84	1779.81
At1g15130	27	400.197	442.058	387.986	0	0	468.97	555.97	665.271	612.121	877.365	1088.72
At1g15140	5	240.244	392.427	517.657	224.508	652.18	855.68	878.66	215.887	263.757	292.014	481.1
At1g15150	-	0	0	0	0	0	0	50.06	0	0	0	0
At1g15170	29	605.205	541.392	294.231	0	340.15	281.53	295.11	239.692	224.288	103.728	348.38
At1g15180	-	0	0	0	0	135.37	239.35	155.05	0	0	0	0
At1g15190	-	0	0	0	0	0	0	0	0	0	0	0
At1g15200	29	241.393	232.68	49.1049	0	68.04	59.65	82.09	127.544	114.167	99.1423	253.22
At1g15210	-	0	0	0	0	612.99	0	0	0	865.462	1938.63	149.87
At1g15220	-	0	0	0	0	0	0	0	0	130.209	0	0
At1g15230	31	459.693	474.552	0	688.468	216.43	0	0	368.188	342.247	0	612.31
At1g15250	29	1180.71	925.387	0	0	417.1	0	0	247.428	414.26	255.345	457.7
At1g15260	-	0	0	0	0	501.05	681.66	616.1	0	0	0	0
At1g15270	25	1096.3	949.907	583.303	367.47	1211.4	689.35	670.49	1212.54	1446.4	914.28	1252.36
At1g15280	37	130.259	0	0	0	153.54	241.37	213.69	223.08	181.433	232.495	305.79
At1g15290	-	0	0	0	0	545.17	617.88	758.81	288.239	286.7	289.739	109.38
At1g15300	29	140.802	139.221	0	0	0	0	0	0	0	0	0
At1g15310	6	582.996	645.391	896.28	749.798	387.51	307.96	229.73	224.438	309.964	274.413	269.96
At1g15320	-	0	0	0	0	0	0	0	0	0	0	0
At1g15330	6	257.939	201.859	230.363	235.889	359.87	313	328.52	289.803	145.835	229.482	200.98
At1g15340	29	112.109	133.629	0	0	336.29	358.04	283.99	375.558	328.473	156.547	437.33
At1g15350	1	279.626	349.956	1377.28	2919.34	515.5	330.56	352.79	477.261	483.868	823.121	398.47
At1g15360	-	0	0	0	0	0	0	0	0	0	0	0
At1g15370	25	891.983	914.1	731.062	459.298	857.35	745.79	729.7	819.354	882.73	936.123	1315.75
At1g15380	1	0	216.305	716.249	1199.46	0	0	0	0	1322.3	636.606	0
At1g15390	25	454.225	443.44	178.345	233.596	480.35	225.78	205.84	120.847	218.915	0	339.36
At1g15400	39	0	158.62	0	0	777.07	805.78	755.22	1106.66	983.434	1011.05	1152.95
At1g15410	-	0	0	0	0	229.09	364.59	217.64	0	171.601	198.202	0
At1g15425	29	577.171	442.895	0	0	245.09	282.8	250.54	184.357	305.012	300.322	839.06
At1g15430	3	104.972	267.191	917.315	1164.16	168.14	185.91	123.37	121.224	349.567	194.113	418.79
At1g15440	29	949.093	739.038	0	0	310.23	178.22	217.99	118.177	360.238	260.022	611.72
At1g15460	25	291.236	259.709	134.919	206	0	0	0	0	126.454	210.505	0
At1g15470	3	604.971	654.321	1448.07	1557.12	118.28	190.44	161.58	109.513	343.368	439.008	243.17
At1g15480	29	595.532	499.289	0	0	0	0	0	0	142.463	0	0
At1g15490	2	0	144.336	473.929	525.386	0	0	0	0	113.085	185.278	0
At1g15500	25	116.68	207.625	134.57	74.072	767.46	594.83	410.75	377.355	562.245	692.125	375.61
At1g15510	37	43.9275	0	0	0	85.28	86.43	0	0	37.164	0	72
At1g15520	39	0	87.6266	0	0	0	145.15	99.91	0	127.089	0	0
At1g15530	-	0	0	0	0	0	0	0	0	0	0	0
At1g15550	-	0	0	0	0	1075.47	0	0	311.829	275.29	258.308	0
At1g15570	29	131.624	154.325	0	0	243.15	0	0	111.57	118.046	123.544	0
At1g15580	-	0	0	0	0	0	0	0	0	69.7395	0	0
At1g15590	-	0	0	0	0	0	0	0	0	0	0	0
At1g15600	27	294.146	276.498	267.794	0	0	216.57	251.88	224.175	201.593	253.255	277.96
At1g15640	-	0	0	0	0	0	0	0	0	220.447	0	198.56
At1g15660	29	537.739	453.558	0	0	238.02	140.15	209.71	217.083	182.729	171.719	239.2
At1g15670	-	0	0	0	0	598.3	245.64	65.87	719.575	424.149	400.494	169.86
At1g15690	6	1825.74	2364.88	2688.51	1978.92	4940.68	3057.63	3785.2	4945.37	2553.83	2912.44	3051.18
At1g15700	29	184.534	193.466	0	0	159.03	132.16	93.41	124.078	159.361	103.002	210.87
At1g15710	29	533.134	589.991	160.546	96.3945	176.68	256.91	267.39	161.46	258.634	271.101	145.52
At1g15720	29	173.759	130.933	0	0	84.92	60.06	71.93	69.1582	90.6432	76.989	109.81
At1g15730	37	173.331	0	0	0	482.99	517.8	505.6	282.463	107.59	0	251.01
At1g15740	29	778.285	577.761	66.0947	105.32	332.32	860.54	575.02	1853.66	517.419	343.611	1118.58
At1g15750	25	528.826	496.411	471.868	387.967	467.91	377.29	489.67	731.708	615.524	594.203	1051.78
At1g15780	3	207.658	265.541	347.005	412.504	76.64	264.66	231.42	300.243	319.581	258.677	446.69
At1g15790	25	306.081	264.844	117.678	142.74	0	0	153.27	150.834	108.033	0	541.77
At1g15800	6	126.978	99.9299	168.218	212.014	480.23	347.76	347.58	141.37	94.4168	100.258	92.81
At1g15810	29	605.158	607.041	193.857	154.002	280.75	232.32	268.48	333.5	359.207	299.953	254
At1g15820	29	98.8526	144.512	0	0	2996.86	6331.07	6447.11	2383.51	263.362	143.077	0
At1g15830	-	0	0	0	0	0	0	0	0	0	0	0
At1g15840	17	0	0	0	159.334	0	0	0	0	41.127	0	0
At1g15850	34	137.934	0	118.252	0	0	125.89	114.71	0	107.616	130.828	142.84
At1g15860	25	555.127	577.07	387.611	245.019	423.27	656.99	341.13	438.306	542.724	520.161	776.72
At1g15870	39	0	113.714	0	0	0	0	0	0	85.0325	0	163.71
At1g15880	3	237.523	322.653	928.725	1208.02	217.77	307	343.51	288.038	377.829	371.219	412.17
At1g15890	-	0	0	0	0	0	0	0	0	0	0	0
At1g15900	-	0	0	0	0	0	0	0	0	0	0	0
At1g15910	29	388.512	416.897	61.5544	0	112.33	91.38	72.16	334.177	220.764	32.605	441.77
At1g15920	3	1228.88	1339.24	2177.89	2688.63	553.32	637.95	519.1	736.937	646.793	398.58	525.91
At1g15930	29	3528.4	3485.63	796.53	538.365	3860.91	1958.79	2525.98	2566.57	3616.49	2716.37	1462
At1g15940	6	442.69	396.541	375.917	483.567	0	0	96.45	175.718	175.237	0	456.09
At1g15950	-	0	0	0	0	800.18	1024.36	1195.35	2726.28	1022	1383.44	616
At1g15960	-	0	0	0	0	0	131.3	109	231.417	0	0	0
At1g15980	29	98.8454	101.813	0	0	967.62	2250.39	1574.31	687.192	0	0	0
At1g15990	2	0	0	500.949	254.458	0	0	0	0	0	0	0
At1g16000	29	865.701	660.849	0	0	467.64	275.95	291.07	109.056	488.464	415.608	167.76
At1g16010	25	712.475	678.631	432.249	180.488	395.95	432.07	368.81	321.119	511.097	370.963	199.53
At1g16020	29	278.729	283.981	0	0	0	275.65	294.61	246.097	227.416	317.435	0
At1g16030	39	0	619.265	0	0	447.37	471.13	0	252.701	0	0	0
At1g16040	29	374.8	360.206	0	0	0	168.32	0	0	161.52	0	0
At1g16050	29	541.912	536.692	0	0	0	0	0	128.019	269.995	0	0
At1g16060	29	729.784	537.754	0	0	0	259.38	198.04	201.892	318.436	262.105	0
At1g16070	31	89.6042	76.6103	0	107.361	83.08	82.42	0	79.9862	81.181	95.0781	59.01
At1g16080	37	204.69	0	0	0	730.27	1365.04	733.15	314.381	126.224	0	0
At1g16090	-	0	0	0	0	0	0	0	0	0	0	0
At1g16130	-	0	0	0	0	0	0	0	0	0	0	0
At1g16150	-	0	0	0	0	0	0	0	0	290.061	0	0
At1g16160	-	0	0	0	0	37.35	46.63	0	0	80.1512	48.5821	118.68
At1g16170	3	482.811	421.111	684.702	945.183	483.06	472.21	296.76	656.693	355.63	701.058	147.76
At1g16180	6	867.492	1003.28	1319.59	1511.48	1166.42	2228.53	1895.82	3134.79	2086.45	2714.51	522.78
At1g16190	29	128.082	136.779	0	0	107.2	118.06	140.11	107.61	115.072	201.149	137.58
At1g16210	25	559.418	499.994	589.87	401.399	548.79	696.7	609.69	947.487	676.255	752.76	567.41
At1g16220	-	0	0	0	0	0	0	0	0	102.58	0	0
At1g16240	6	792.744	955.577	1217.92	1276.56	1054.44	1097.81	912.33	1919.76	1311.28	1081.77	530.64
At1g16260	-	0	0	0	0	0	0	427.89	289.966	0	0	123.59
At1g16280	29	376.062	305.415	89.6401	97.9858	142.65	136.86	133.77	99.9494	149.444	123.691	180.4
At1g16290	6	516.51	756	1587.42	1189.31	100.41	77.74	80.14	94.4172	121.625	94.7358	135.89
At1g16310	6	292.608	306.383	259.214	267.812	0	0	0	164.18	283.096	289.344	0
At1g16330	6	314.12	210.08	211.388	303.026	98.74	95.84	94.25	0	114.293	116.581	77.71
At1g16340	29	478.509	529.497	0	0	403.36	0	325.91	0	257.228	0	0
At1g16350	29	440.465	399.173	59.7286	29.0459	376.01	352.94	406.53	268.016	644.604	781.479	283.62
At1g16360	2	394.358	556.997	1606.73	1252.43	0	0	0	0	72.6039	82.8468	47.25
At1g16370	-	0	0	0	0	361.45	0	0	0	897.242	1060.12	0
At1g16380	2	0	0	959.544	550.231	0	0	0	0	0	0	0
At1g16390	-	0	0	0	0	484.19	0	434.08	0	0	320.807	0
At1g16410	-	0	0	0	0	0	725.9	688.91	523.625	209.443	201.689	0
At1g16420	-	0	0	0	0	0	30.16	0	0	48.5434	169.815	0
At1g16430	25	1154.57	1073.76	516.594	342.738	348.99	329.93	272.63	283.971	332.058	271.131	311.45
At1g16440	-	0	0	0	0	0	0	0	0	0	107.808	0
At1g16460	29	347.66	357.822	0	0	284.53	747.53	752.66	997.452	290.305	161.081	57.06
At1g16470	29	1391.77	1391.81	393.883	279.485	1080.81	949.02	853.93	808.261	1147.26	1124.95	932.84
At1g16480	-	0	0	0	0	0	0	0	0	0	0	0
At1g16490	32	101.069	106.83	0	95.9547	94.21	105.1	104.24	217.322	114.449	98.2799	76.08
At1g16500	-	0	0	0	0	0	353.49	215.7	349.091	184.709	306.457	294.32
At1g16510	29	149.562	150.779	0	0	124.15	341.51	161.63	630.741	215.348	279.198	284.12
At1g16520	-	0	0	0	0	219.65	0	0	182.601	209.167	195.632	0
At1g16530	-	0	0	0	0	0	0	0	0	0	0	0
At1g16540	39	0	76.0944	0	0	0	0	0	0	128.135	0	0
At1g16560	27	257.697	251.686	199.235	0	0	254.69	581.22	404.065	143.827	1065.53	0
At1g16570	6	335.058	345.803	330.864	322.563	501.8	635.38	712.9	457.355	338.918	424.312	429.59
At1g16590	29	246.544	241.178	0	0	247.28	209.7	189.77	193.53	112.376	0	134.59
At1g16610	29	488.49	443.627	0	0	261.92	0	260.33	289.151	212.065	215.385	277.96
At1g16640	-	0	0	0	0	0	0	0	0	0	0	89.21
At1g16650	-	0	0	0	0	0	0	0	0	129.099	0	0
At1g16670	-	0	0	0	0	0	200.95	139.25	226.478	290.163	225.536	270.48
At1g16680	39	0	101.156	0	0	90.44	116.98	127.85	131.714	122.963	78.5531	0
At1g16690	37	292.916	0	0	0	0	0	0	0	0	0	0
At1g16705	25	255.917	410.215	271.938	219.18	0	0	0	0	0	0	0
At1g16710	29	99.1055	105.009	0	0	136.55	139.03	181.84	172.874	117.364	181.358	0
At1g16720	18	91.5395	141.398	265.526	97.5391	979.08	1629.59	1235.87	661.409	287.072	396.509	201.12
At1g16730	-	0	0	0	0	0	0	0	0	0	0	0
At1g16740	29	1567.11	1500.14	296.077	0	629.77	499.18	521.93	258.67	627.288	379.733	406.47
At1g16750	6	221.76	213.107	271.25	268.061	402.03	225.04	270.51	257.641	107.005	205.289	231.66
At1g16760	2	0	0	1055.22	995.328	0	0	0	0	0	0	0
At1g16770	-	0	0	0	0	0	0	0	0	0	0	0
At1g16780	27	298.382	372.497	287.356	0	195.07	183.23	217.14	151.938	144.872	73.1379	79.22
At1g16790	-	0	0	0	0	379.96	242.27	149.54	0	161.45	97.1	0
At1g16800	27	315.392	279.85	183.877	0	0	0	0	178.916	145.711	130.357	179.92
At1g16810	25	1046.34	945.481	580.266	191.334	868.16	825.56	994.27	949.398	701.818	604.143	345.12
At1g16820	27	139.453	190.364	129.271	0	55.03	0	41.95	58.5683	46.6135	0	0
At1g16830	-	0	0	0	0	0	0	0	0	0	0	0
At1g16840	3	188.489	222.863	374.95	559.842	641.74	808.18	795.68	842.626	376.794	409.068	219.18
At1g16850	-	0	0	0	0	0	0	0	0	0	159.898	0
At1g16860	29	218.216	284.75	0	0	313.36	257.31	357.06	450.915	535.49	719.318	100.84
At1g16870	29	1140.44	1088.4	234.559	202.814	540.41	343.73	439.22	311.462	534.99	361.422	379.86
At1g16880	-	0	0	0	0	1841.41	2017.32	2060.33	1675.7	335.418	185.567	0
At1g16900	25	483.993	524.414	251.288	190.409	321.58	221.97	224.1	262.981	329.416	0	400.12
At1g16910	-	0	0	0	0	0	91.19	0	0	62.1162	0	0
At1g16920	32	357.453	262.257	0	201.24	1029.82	337.44	731.14	434.936	770.843	632.053	469.56
At1g16940	25	271.625	170.43	74.8672	94.1982	81.89	97.28	92.45	72.8044	68.7584	86.1991	71.43
At1g16950	-	0	0	0	0	0	0	0	0	0	0	0
At1g16970	25	249.561	222	140.025	100.914	180	154.92	150.85	186.798	312.56	282.136	163.65
At1g16980	-	0	0	0	0	0	0	0	0	0	0	0
At1g17000	-	0	0	0	0	0	0	0	0	0	0	0
At1g17010	-	0	0	0	0	0	0	0	0	0	0	0
At1g17020	17	0	0	0	161.056	255.81	0	0	0	232.725	0	610.72
At1g17040	-	0	0	0	0	0	0	0	0	0	0	0
At1g17050	-	0	0	0	0	330.38	477.88	260.39	83.1975	423.193	190.608	30.45
At1g17060	-	0	0	0	0	47.82	0	0	0	303.707	197.039	94.16
At1g17070	25	382.028	313.833	190.553	201.231	210.68	215.27	197.94	166.996	256.55	197.577	196.17
At1g17080	25	720.757	673.143	762.931	480.012	1252.86	1544.42	1604.12	2445.3	1955.48	2447.74	1023.67
At1g17090	37	164.521	0	0	0	160.08	0	0	257.477	279.776	543.865	0
At1g17100	27	542.683	601.087	380.865	0	2166.32	1302.76	1204.12	722.786	160.488	0	0
At1g17110	29	191.152	184.857	0	0	0	253.16	322.86	379.63	233.447	190.617	0
At1g17120	29	220.119	191.115	0	0	473.53	467.87	435.82	421.094	415.879	600.141	248.19
At1g17130	25	492.454	435.896	176.923	130.608	175.36	165.57	181.44	132.305	222.936	152.35	93.99
At1g17140	-	0	0	0	0	203.49	0	223.54	0	83.4547	0	0
At1g17145	3	162.83	194.935	444.302	673.648	131.39	204.1	180.22	252.071	174.896	145.16	75.3
At1g17150	-	0	0	0	0	0	0	0	0	0	0	0
At1g17160	27	305.599	351.006	333.355	0	181.7	0	275.22	0	127.382	172.883	0
At1g17170	-	0	0	0	0	441.86	197.34	0	0	2991.82	229.428	421.37
At1g17180	-	0	0	0	0	279.1	0	0	0	2798.67	68.2479	64.34
At1g17190	29	713.673	729.29	131.391	0	699.68	0	86.03	0	1313.14	2287.28	0
At1g17200	25	125.898	229.49	139.383	98.7206	1788	628.44	818.71	195.042	173.099	168.309	0
At1g17210	29	324.365	370.879	179.566	0	354.93	371.33	274.85	447.213	364.123	428.309	352.07
At1g17220	29	196.971	212.828	0	0	1866.14	1673.77	1448.48	981.006	232.744	176.491	111.62
At1g17230	-	0	0	0	0	0	0	0	164.37	0	0	0
At1g17240	-	0	0	0	0	0	0	0	0	0	0	0
At1g17250	28	103.66	111.822	182.035	0	113.74	155	137.78	0	134.192	119.621	102.21
At1g17260	28	117.875	114.142	184.033	0	0	0	0	67.0018	0	71.7173	0
At1g17280	5	486.114	556.573	730.846	484.451	505.36	707.6	584.11	898.245	601.034	478.322	493.66
At1g17290	1	143.374	217.122	2028.12	4697.76	811.52	1547.26	1364.47	1340.14	1106.18	1261.11	1687.83
At1g17300	-	0	0	0	0	71.87	0	0	0	101.503	175.023	0
At1g17310	-	0	0	0	0	0	0	0	0	0	0	0
At1g17330	39	0	107.569	0	0	0	0	0	0	0	0	0
At1g17340	25	120.221	98.7293	57.6495	39.021	97.39	214.02	157.72	95.6159	359.355	519.026	57.01
At1g17350	29	526.635	435.039	0	0	290.16	0	356	170.966	202.274	304.294	0
At1g17360	-	0	0	0	0	253.94	409.71	226.52	199.573	313.984	296.084	299.49
At1g17370	29	263.091	245.619	0	0	290.05	637.51	532.39	682.865	493.172	326.18	186.92
At1g17380	-	0	0	0	0	0	0	0	208.282	135.846	0	0
At1g17390	-	0	0	0	0	0	0	0	0	0	0	0
At1g17410	6	195.385	135.415	124.316	175.486	182.23	168.56	0	0	196.647	163.306	148.79
At1g17420	-	0	0	0	0	0	228.77	0	0	0	0	0
At1g17430	5	93.0145	174.666	242.539	76.1702	156.55	182.46	273.77	110.109	262.077	210.671	0
At1g17440	25	202.595	215.05	137.746	60.3237	143.31	234.72	247.37	342.654	194.726	182.498	227.28
At1g17450	22	0	159.795	136.842	0	122.18	90.22	103.1	130.702	143.983	152.539	184.02
At1g17455	3	138.752	237.439	538.634	477.642	177	130	132.85	123.888	192.673	213.04	0
At1g17460	29	494.783	438.559	113.938	0	110.8	117.61	85.18	127.74	238.45	67.2906	239.35
At1g17470	25	637.223	659.403	703.516	617.752	700.99	628.8	717.92	830.416	461.138	439.373	321.98
At1g17480	-	0	0	0	0	0	0	0	0	0	0	0
At1g17490	6	383.44	533.431	979.006	674.815	340.92	614.96	258.51	272.459	536.957	311.566	196
At1g17500	28	94.2842	112.671	162.756	0	250.91	127.62	181.17	163.853	348.655	508.639	203.3
At1g17510	29	985.575	956.039	247.269	0	340.41	290.53	248.78	181.622	428.577	215.731	233.79
At1g17520	-	0	0	0	0	0	0	0	0	109.784	142.127	0
At1g17530	27	721.866	668.875	456.313	0	0	0	0	685.36	381.212	0	0
At1g17540	1	84.0485	113.958	1244.07	4071.17	0	0	0	0	0	0	0
At1g17545	-	0	0	0	0	0	0	0	0	0	0	0
At1g17550	29	82.0535	101.995	34.9322	0	51.65	216.28	140.06	289.197	236.829	89.5169	45.86
At1g17560	29	825.763	715.294	0	0	121.72	0	93.91	73.996	169.869	61.2903	170.6
At1g17580	27	276.404	258.096	215.445	0	267.66	193.58	222.5	245.75	184.524	243.113	272.06
At1g17590	29	129.296	110.566	0	0	0	0	0	327.223	158.637	0	204.78
At1g17600	-	0	0	0	0	0	0	0	0	0	0	0
At1g17610	-	0	0	0	0	0	0	140.54	215.458	0	0	0
At1g17615	-	0	0	0	0	0	0	0	0	0	0	0
At1g17620	39	0	390.466	0	0	371.73	257.35	574.43	1934.6	867.156	1420.54	715.75
At1g17630	39	0	104.509	0	0	0	361.5	0	0	76.5285	80.2255	73.29
At1g17640	37	257.738	0	0	0	0	0	0	0	0	0	0
At1g17650	29	186.135	169.998	91.4577	0	643.16	298.63	583.4	121.642	128.951	0	0
At1g17665	29	88.9397	83.7768	0	0	0	0	0	104.142	0	51.325	0
At1g17680	29	140.846	106.971	0	0	0	66.82	62.45	69.5599	106.772	59.6552	67.99
At1g17690	25	971.45	879.045	280.848	301.825	487.25	410.05	531.56	493.462	401.611	404.238	327.5
At1g17700	-	0	0	0	0	813.09	232.18	544.07	0	0	0	0
At1g17710	25	1594.66	2349.41	928.317	518.059	117.01	172.92	0	0	0	0	4022.83
At1g17720	3	89.0432	101.485	164.447	201.842	0	202.53	215.21	79.0507	259.216	375.603	136.9
At1g17730	5	531.248	515.642	622.87	411.733	533.91	393.44	594.43	810.775	590.715	695.574	396.54
At1g17740	-	0	0	0	0	0	0	0	120.388	0	0	0
At1g17745	4	0	78.4675	98.4647	110.193	277.19	843.27	598.35	2357.2	1739.25	2426.18	552.41
At1g17750	-	0	0	0	0	0	0	0	0	0	0	0
At1g17760	29	319.576	279.827	0	0	131.3	0	104.39	125.77	182.601	93.4536	135.52
At1g17790	-	0	0	0	0	0	0	0	296.339	164.647	0	0
At1g17800	37	85.3687	0	0	0	0	0	54	0	76.9109	86.2513	0
At1g17810	-	0	0	0	0	0	0	0	0	0	0	0
At1g17830	17	0	0	0	524.887	0	0	0	0	77.9395	0	0
At1g17840	39	0	107.609	0	0	1715.43	636.36	751.67	363.274	88.0546	0	0
At1g17850	27	141.877	121.303	100.479	0	233.33	176.82	146.34	118.007	91.106	84.8098	80.01
At1g17860	22	0	83.8772	85.5992	0	2758.3	1221.58	292.11	692.379	2769.47	1471.65	0
At1g17870	8	127.34	0	161.169	209.247	139.29	301.11	149.53	134.597	101.442	173.839	91.04
At1g17880	25	2139.67	1813.61	747.86	778.735	3101.05	1066.87	1778.03	898.786	1574.84	1183.18	913.26
At1g17890	20	0	0	128.798	0	278.95	212.88	345.77	112.408	379.517	659.928	143.33
At1g17900	-	0	0	0	0	0	0	0	0	0	0	0
At1g17910	-	0	0	0	0	0	0	0	0	0	0	0
At1g17920	12	0	181.822	0	231.688	0	0	140.34	0	0	0	0
At1g17930	25	279.053	299.433	186.835	204.603	169.45	151.83	147.95	168.306	155.156	78.1155	148.94
At1g17950	-	0	0	0	0	0	0	0	359.928	209.252	0	0
At1g17960	-	0	0	0	0	0	0	0	173.062	50.4954	0	129.66
At1g17970	-	0	0	0	0	480.99	530.15	501.55	449.577	266.496	460.885	0
At1g17980	29	302.113	300.489	0	0	406.24	337.56	328.8	441.433	246.627	0	152.75
At1g17990	39	0	36.725	0	0	390.23	341.11	503.31	960.549	270.099	0	0
At1g18010	5	335.76	581.05	644.458	230.469	229.69	583.71	421.96	861.778	196.954	98.2486	48.38
At1g18030	31	96.6017	103.679	0	186.224	146	163.04	154.7	176.754	147.103	112.415	105.75
At1g18040	6	266.197	236.62	240.76	225.704	165.78	0	148.89	0	148.236	0	0
At1g18050	-	0	0	0	0	0	0	0	0	0	0	0
At1g18060	25	74.696	131.808	101.454	58.5819	762.69	2093.17	1464.81	471.561	203.607	181.974	84.46
At1g18070	25	518.419	479.144	279.399	217.071	347.26	559.03	610.53	425.06	699.273	736.437	415.24
At1g18080	29	1433.69	1470.51	329.864	0	1175.47	1712.42	2441.61	1265.24	2756.07	2351.28	412.55
At1g18090	25	131.792	151.045	154.307	116.138	136.95	52.12	71.62	0	56.5766	47.5281	0
At1g18100	-	0	0	0	0	0	0	0	0	183.983	310.974	0
At1g18130	-	0	0	0	0	0	0	0	0	0	0	0
At1g18140	-	0	0	0	0	0	0	0	0	290.564	549.511	0
At1g18150	3	261.74	573.606	1760.5	1606.93	182.52	237.65	307.31	147.543	360.663	829.165	75.68
At1g18160	29	203.464	200.12	0	0	196.47	207.68	247.59	376.413	318.577	396.913	141.16
At1g18170	29	87.9017	100.842	0	0	384.1	599.42	280.95	194.673	0	62.5284	0
At1g18180	6	715.221	755.878	661.641	689.312	191.89	0	0	0	321.159	291.998	167.91
At1g18190	29	252.427	245.774	147.899	0	151.5	109.88	148.39	171.377	169.291	150.835	209.59
At1g18200	25	114.662	95.9022	97.6799	90.3203	0	53.35	70.66	81.7416	49.1443	56.3925	81.27
At1g18210	29	110.583	168.578	0	0	888	540.44	476.3	791.805	2072.63	1120.15	351.55
At1g18220	-	0	0	0	0	0	0	0	0	0	0	0
At1g18250	38	61.2087	166.202	0	0	504.49	0	228.89	114.243	375.014	108.681	0
At1g18260	1	0	272.342	551.223	1283.65	177.14	363.37	360.12	423.23	423.273	383.703	338.19
At1g18270	25	646.706	753.137	594.642	279.978	484.29	309.6	421.13	766.3	721.598	1075.38	0
At1g18280	25	3882.38	4934.66	4146.19	1086.63	0	0	0	0	0	0	0
At1g18290	-	0	0	0	0	300.71	0	0	0	152.728	378.307	0
At1g18310	-	0	0	0	0	0	0	0	0	0	0	0
At1g18320	39	0	299.961	0	0	0	0	107.11	0	228.161	138.454	222.53
At1g18330	29	111.651	85.4228	0	0	208	375.03	383.33	506.24	205.227	131.639	0
At1g18340	29	767.495	706.376	281.18	0	0	0	0	0	0	0	0
At1g18350	-	0	0	0	0	0	0	0	0	0	0	0
At1g18360	29	282.743	243.729	0	0	380.65	504.02	610.57	246.228	154.291	283.882	153.76
At1g18370	29	202.434	171.296	104.006	0	154.12	58.12	105.92	0	196.364	147.831	68.03
At1g18380	-	0	0	0	0	0	200.56	145.49	239.053	239.342	332.008	0
At1g18390	4	0	73.0471	115.781	125.908	247.76	216.64	186.09	240.67	621.357	224.125	219.29
At1g18400	27	318.304	254.355	220.76	0	625.91	216.37	417.44	214.727	147.183	199.181	0
At1g18410	2	0	0	577.789	366.423	0	0	0	0	0	0	0
At1g18440	25	288.951	273.866	163	169.166	294.88	237.54	296.72	221.618	139.947	155.512	126.25
At1g18450	29	581.303	555.641	0	0	604.2	313.27	399.39	496.815	471.2	267.651	421.14
At1g18460	-	0	0	0	0	346.37	392.15	542.04	510.666	460.676	385.387	0
At1g18470	29	499.402	471.054	183.585	0	297.95	708.98	598.77	1086.73	777.151	509.625	337.51
At1g18480	25	301.764	293.552	195.303	167.395	156.34	190.37	159.88	154.796	368.829	257.675	230.75
At1g18485	-	0	0	0	0	201.15	0	0	0	0	0	0
At1g18490	29	578.003	540.663	196.706	0	340.6	309.42	415.75	400.431	238.695	248.947	0
At1g18500	29	268.301	213.154	0	0	387.6	376.49	309.04	172.117	332.418	209.448	223.28
At1g18510	-	0	0	0	0	0	0	0	0	0	0	0
At1g18520	25	1875.91	2158.68	954.722	907.657	0	0	0	38.245	0	0	0
At1g18530	2	0	0	449.549	205.998	0	0	0	0	0	0	0
At1g18540	29	2382.23	2202.49	498.234	320.669	1484.16	762.63	1861.61	712.771	2122.41	2071.57	551.4
At1g18550	-	0	0	0	0	0	0	0	0	0	0	0
At1g18560	29	263.458	246.438	0	0	0	0	0	119.231	0	0	75.23
At1g18570	-	0	0	0	0	148.12	121.89	198.16	235.505	181.717	116.785	109.51
At1g18580	-	0	0	0	0	0	226.88	263.09	0	168.68	306.281	0
At1g18590	-	0	0	0	0	0	1066.73	768.26	555.813	1071.01	457.576	0
At1g18600	29	330.014	433.452	0	0	345.76	344.82	282	0	272.721	0	0
At1g18610	6	205.339	199.481	277.577	214.517	157.84	243	160.78	189.781	214	228.635	148.35
At1g18620	-	0	0	0	0	239.02	383.05	336.96	0	94.2989	149.262	0
At1g18630	29	502.284	468.492	140.26	0	222.63	172.14	194.72	194.014	206.24	198.894	225.74
At1g18640	27	273.558	314.046	362.272	0	283.24	262.03	389.71	329.512	325.242	251.069	0
At1g18650	29	47.1938	67.7062	0	0	499.97	233.08	392.48	99.1388	103.935	0	35.68
At1g18660	39	0	195.291	0	0	292.65	257.07	334.57	265.729	265.501	327.397	0
At1g18670	39	0	110.952	0	0	0	239.35	212.85	267.108	49.654	0	145.16
At1g18680	-	0	0	0	0	0	0	0	0	0	0	0
At1g18690	29	119.215	138.774	0	0	104.74	90.96	0	106.216	124.663	159.055	79.71
At1g18700	25	824.518	792.673	604.969	282.365	397.89	326.41	347.81	375.007	346.625	237.114	309.64
At1g18710	-	0	0	0	0	0	326.66	0	0	0	0	0
At1g18720	6	277.12	291.267	423.055	386.38	640.22	1407.39	930.68	2180.54	1201.37	1117.74	508.91
At1g18730	-	0	0	0	0	804.9	1492.03	1291.08	728.204	0	0	0
At1g18740	-	0	0	0	0	223	352.95	370.81	196.389	472.563	626.696	195.7
At1g18750	2	0	0	694.822	680.847	0	165.49	0	0	97.2795	0	0
At1g18800	25	545.422	501.291	219.284	241.082	432.09	574.28	883.65	1118.49	269.321	206.249	326.69
At1g18810	-	0	0	0	0	0	219.07	179.86	0	0	0	0
At1g18830	1	0	0	383.172	697.944	0	0	0	0	0	0	124.55
At1g18840	27	192.188	234.038	254.851	0	455.12	190.43	406.81	331.834	319.904	305.718	119.81
At1g18850	29	717.728	587.798	68.6336	0	167.25	152.08	144.07	144.419	364.427	215.039	174.56
At1g18860	-	0	0	0	0	43.08	0	0	0	126.791	53.1317	35.02
At1g18870	3	0	55.8128	90.0541	153.808	0	101.64	136.53	0	498.416	45.3929	49.68
At1g18880	3	32.8136	50.56	96.2544	114.808	209.99	365.07	221.19	1795.97	994.183	782.415	36.66
At1g18890	39	0	119.835	0	0	502.44	284.03	418.07	358.291	454.223	400.631	323.31
At1g18900	29	777.919	682.555	0	0	0	0	0	0	418.127	0	0
At1g18910	-	0	0	0	0	111.01	0	0	0	314.012	276.079	0
At1g18940	-	0	0	0	0	0	0	0	0	274.945	452.63	0
At1g18950	-	0	0	0	0	0	0	0	0	89.7092	0	0
At1g18970	-	0	0	0	0	0	101.47	0	0	1579.16	126.355	0
At1g18980	-	0	0	0	0	0	0	0	333.477	2645.18	1168.41	0
At1g18990	2	0	195.712	1638.24	2584.84	0	0	0	0	0	0	0
At1g19000	25	294.009	308.825	326.977	241.577	941.91	1407.17	1179.98	1930.53	600.005	601.379	293.75
At1g19010	6	391.192	352.934	536.812	455.193	293.2	158.07	208.02	183.23	89.8158	186.928	215.8
At1g19020	-	0	0	0	0	83.39	300.6	0	172.202	1561.92	231.093	639.69
At1g19025	-	0	0	0	0	0	0	0	0	0	0	0
At1g19030	29	138.807	95.9104	0	0	0	0	0	0	0	0	0
At1g19040	-	0	0	0	0	0	0	0	0	0	0	0
At1g19050	-	0	0	0	0	142.59	354.65	413.44	261.805	416.522	86.0511	0
At1g19060	29	276.801	223.716	0	0	0	0	0	0	0	0	0
At1g19080	25	758.838	717.678	395.313	160.577	120.01	143.37	279	266.839	216.649	214.462	359.61
At1g19090	17	0	0	0	255.75	0	0	0	0	0	0	0
At1g19100	3	125.758	140.615	159.659	214.7	132.61	112.59	111.42	118.579	84.8131	98.218	74.86
At1g19110	1	147.863	181.25	1484.63	3595.03	588.63	720.02	701.92	788.973	964.87	998.284	360.4
At1g19120	29	766.556	666.206	141.692	0	561.26	467.72	524.39	496.611	625.842	601.229	311.06
At1g19130	29	440.828	432.732	212.348	0	410.44	406.84	628.67	576.028	514.432	393.897	276.26
At1g19140	25	932.592	1072.8	774.976	508.492	556.7	410.08	582.76	433.481	516.293	538.462	283.59
At1g19150	-	0	0	0	0	1829.27	2277.58	1630.82	506.5	0	0	0
At1g19160	39	0	132.579	0	0	106.23	134.76	0	0	104.688	162.346	0
At1g19170	29	273.628	359.892	68.7111	0	103.13	165.04	149.53	946.719	282.389	185.929	0
At1g19180	-	0	0	0	0	309.19	474.35	0	503.464	1497.26	692.163	166.78
At1g19190	-	0	0	0	0	0	0	0	71.0315	126.322	116.371	0
At1g19200	-	0	0	0	0	0	0	0	0	0	0	716.35
At1g19210	-	0	0	0	0	0	0	0	0	126.763	0	0
At1g19220	37	49.2664	0	0	0	670.29	237.12	330.66	436.146	275.993	542.565	165.92
At1g19230	-	0	0	0	0	66.49	0	0	0	366.774	620.165	157.69
At1g19240	29	430.981	340.695	0	0	196.46	269.87	220.63	177.075	261.886	230.113	179.57
At1g19250	-	0	0	0	0	0	0	0	0	113.273	0	0
At1g19270	6	279.666	259.195	285.834	337.016	0	0	225.32	242.695	237.061	238.636	256.11
At1g19290	-	0	0	0	0	0	0	0	0	0	0	0
At1g19300	-	0	0	0	0	0	194.76	210.37	2018.42	183.262	150.886	0
At1g19310	6	409.037	473.983	674.523	667.093	352.74	573.89	453.96	666.391	483.049	360.31	290.56
At1g19320	29	139.376	119.025	0	0	0	0	0	210.69	0	165.503	0
At1g19330	-	0	0	0	0	309.06	320.33	445.9	628.426	329.379	0	277.74
At1g19340	37	74.065	0	0	0	0	78.77	63.76	0	0	0	0
At1g19360	29	520.861	465.402	133.851	26.1391	887.25	538.01	592.99	669.242	1470.53	2262.39	650.51
At1g19370	-	0	0	0	0	0	0	186.91	0	0	258.577	0
At1g19380	31	288.557	245.001	0	272.437	458.25	318.09	454.88	316.409	743.712	710.113	1099.69
At1g19390	-	0	0	0	0	0	0	0	0	0	0	0
At1g19410	-	0	0	0	0	0	0	0	0	0	0	0
At1g19430	-	0	0	0	0	182.63	366.08	315.81	309.76	303.596	212.13	0
At1g19440	25	277.741	285.538	208.18	282.06	332.78	315.97	419.93	239.028	435.986	756.563	123.37
At1g19450	6	333.812	395.601	678.236	547.391	588.38	1800.33	1005.44	702.105	898.722	2083.93	122.57
At1g19470	37	199.653	0	0	0	0	0	0	0	0	0	0
At1g19480	37	153.993	0	0	0	99.39	134.83	84.92	124.6	124.215	143.421	89.24
At1g19485	-	0	0	0	0	0	0	0	0	171.353	196.297	0
At1g19500	1	0	320.455	3412.53	5889.54	0	0	0	0	0	0	0
At1g19510	29	560.307	627.981	75.8319	95.1324	44.8	119.57	0	0	0	0	0
At1g19520	37	97.5091	0	0	0	0	116.95	110.66	0	104.306	145.685	96.05
At1g19525	29	779.011	726.856	143.929	0	244.66	173.67	232.39	129.962	347.177	250.567	207.86
At1g19530	-	0	0	0	0	606.34	0	0	423.337	271.971	246.975	325.26
At1g19540	16	84.9978	0	0	83.9242	122.1	0	91.12	639.624	82.7382	127.761	146.81
At1g19570	37	153.234	0	0	0	1642.48	3046.35	2467.15	3430.7	2412.93	928.526	212.16
At1g19580	27	254.002	280.378	171.968	0	259.64	184.63	267.09	188.001	316.384	285.563	264.23
At1g19600	29	1260.81	1128.35	113.129	0	749.95	437.9	417.09	407.369	543.867	577.441	488.04
At1g19610	29	88.3706	96.2124	0	0	137.16	74.5	0	69.7529	71.5039	0	177.05
At1g19620	-	0	0	0	0	0	0	0	0	0	0	0
At1g19630	-	0	0	0	0	0	0	0	0	0	0	0
At1g19640	-	0	0	0	0	0	0	0	0	0	0	0
At1g19650	3	203.894	278.808	428.169	550.867	0	0	124.16	67.8917	0	119.011	0
At1g19660	29	380.594	518.455	179.091	0	1609.26	3873.12	2782.78	5401.65	919.295	989.135	703.88
At1g19670	-	0	0	0	0	97.39	782.83	954.15	296.988	0	0	0
At1g19680	3	284.668	309.877	795.58	1134.97	281.56	216.4	0	314.894	197.881	0	322.83
At1g19690	-	0	0	0	0	55.47	130.99	91.16	79.5828	76.3719	61.0297	46.26
At1g19700	-	0	0	0	0	0	163.03	240.75	133.829	321.546	421.149	0
At1g19710	29	514.978	563.686	189.093	0	328.22	207.59	295.37	258.385	272.75	279.782	355.97
At1g19720	39	0	48.7707	0	0	156.04	435.64	272.26	258.516	139.797	59.8309	25.55
At1g19730	25	1309.64	1296.96	677.848	208.281	207.42	287.67	241.82	224.278	444.117	244.757	217.71
At1g19740	29	220.028	223.978	0	0	481.68	1142.51	851.37	592.783	127.075	120.169	115.1
At1g19770	25	251.214	215.868	127.207	112.034	843.57	1355.14	951.4	1621.12	670.237	683.861	970.86
At1g19780	2	0	184.79	1156.48	883.125	0	0	0	0	0	0	0
At1g19800	29	485.138	469.572	0	0	412.32	658.13	410.69	364.837	176.85	100.459	309.19
At1g19830	-	0	0	0	0	0	0	0	81.6013	0	0	0
At1g19835	29	133.958	132.181	0	0	802.08	298.69	624.57	1851.24	388.987	745.952	935.73
At1g19850	-	0	0	0	0	0	0	0	145.183	193.067	0	1210.09
At1g19860	25	611.278	540.083	471.005	334.76	275.15	189.82	264.67	0	160.903	0	213.73
At1g19870	25	143.914	221.44	101.96	73.2813	398.05	304.2	357.72	747.67	472.591	442.153	601.2
At1g19880	39	0	81.3771	0	0	0	166.22	109.81	85.7718	119.537	87.0045	119.75
At1g19890	3	241.698	537.173	2211.23	3310.11	0	0	0	0	0	0	0
At1g19900	-	0	0	0	0	167.36	0	0	0	253.817	2149.22	0
At1g19920	28	350.486	600.879	713.001	0	373.18	406.99	591.64	303.414	468.014	378.918	354.35
At1g19930	12	0	95.1555	0	95.4759	62.06	0	0	50.4846	0	0	0
At1g19940	6	188.175	491.433	834.467	628.794	123.66	0	165.8	800.868	0	148.355	198.54
At1g19950	29	225.772	172.147	0	0	0	87.44	148.08	0	0	0	0
At1g19960	-	0	0	0	0	0	1671.73	2055.02	759.445	566.785	97.2632	304.02
At1g19970	5	332.17	505.128	797.201	289.659	219.81	127.15	127.56	160.92	183.275	130.256	158.81
At1g19980	39	0	163.036	0	0	104.31	97.77	0	111.644	82.1329	0	177.9
At1g20010	20	0	0	69.943	0	1549	1197.58	2132.15	490.275	717.824	1531.29	0
At1g20020	-	0	0	0	0	1790.51	2627.21	2989.21	1706.42	0	0	0
At1g20030	-	0	0	0	0	0	0	0	0	0	0	0
At1g20050	29	723.365	705.021	162.062	121.791	1143.58	696.99	1152.3	628.052	1267.43	1930.87	1117.45
At1g20070	-	0	0	0	0	0	1533.62	0	90.7194	463.875	297.061	0
At1g20080	18	366.767	576.802	990.937	348.178	0	0	0	0	0	0	0
At1g20090	16	260.333	0	0	358.63	1058.97	597.02	581.34	677.596	686.207	1220.66	1214.18
At1g20100	6	751.251	834.871	1022.46	866.355	466.59	422.47	476.25	701.001	524.15	393.855	1683.56
At1g20110	25	477.688	521.731	471.694	419.739	359.19	558.52	585.78	629.676	865.218	1311.69	2308.59
At1g20120	29	85.861	64.3749	0	0	0	118.53	0	70.5495	0	0	0
At1g20130	20	0	155.292	1935.17	331.066	0	0	0	0	0	0	0
At1g20150	2	0	0	60.8293	83.6473	0	0	0	0	0	51.647	0
At1g20160	-	0	0	0	0	0	349.38	0	1390.59	712.04	715.416	0
At1g20180	-	0	0	0	0	0	0	0	0	0	0	0
At1g20190	-	0	0	0	0	657.64	529.57	1625.75	0	211.918	286.514	0
At1g20200	29	1072.98	1034.68	387.156	309.149	666.43	741.16	780.41	725.716	885.807	960.85	1606.65
At1g20220	25	1530.38	1501.87	1089.06	1415.88	0	673.03	766.62	0	498.326	422.035	520.99
At1g20230	25	212.709	210.527	237.897	176.15	143.08	104.57	118.82	112.815	90.3529	115.489	187.9
At1g20270	5	258.019	353.035	470.274	137.434	103.89	142.51	124.11	118.578	179.053	94.5035	359.44
At1g20280	6	311.102	273.512	381.803	328.529	0	0	0	0	411.241	0	217.16
At1g20290	-	0	0	0	0	0	0	0	0	0	0	0
At1g20300	29	445.726	425.708	0	0	155.77	160.69	140.03	132.07	157.292	169.221	286.19
At1g20310	31	96.0414	114.071	0	142.889	99.88	97.95	91.22	165.55	82.5508	91.14	76.18
At1g20330	29	55.5957	71.8963	0	0	748.1	801.67	1073.89	515.443	960.828	788.966	890.35
At1g20340	29	241.144	347.245	158.632	30.9365	6028.3	5110.33	5291.63	4636.51	405.413	266.315	77.79
At1g20350	29	353.757	328.249	0	0	0	0	0	0	0	0	137.86
At1g20370	29	471.392	423.322	0	0	0	105.58	110.44	0	186.627	92.878	354.61
At1g20380	27	206.123	186.257	211.861	0	155.66	0	158	214.128	469.265	467.176	372.61
At1g20390	39	0	56.5326	0	0	0	0	0	110.147	58.4262	0	0
At1g20400	-	0	0	0	0	0	0	0	0	0	0	0
At1g20410	25	555.604	453.028	139.693	117.529	208.06	148.49	192.38	165.575	181.467	127.209	426.19
At1g20430	29	896.714	814.222	268.149	0	550.7	382.77	380.92	370.094	641.977	340.915	1101.29
At1g20440	-	0	0	0	0	2332.76	2021.49	2571.58	3414.09	4930.02	6375.74	105.55
At1g20450	25	153.606	104.772	113.21	100.277	725.94	2036.34	3111.32	2612.16	4927.9	5173.21	253.16
At1g20480	-	0	0	0	0	0	0	0	0	0	0	0
At1g20490	-	0	0	0	0	0	283.85	0	0	491.692	200.118	273.6
At1g20500	-	0	0	0	0	0	0	0	0	0	0	0
At1g20510	-	0	0	0	0	141.49	720.08	617.53	783.311	537.71	396.147	683.03
At1g20520	-	0	0	0	0	0	0	0	0	0	117.476	0
At1g20530	-	0	0	0	0	0	0	0	0	0	0	0
At1g20540	25	345.826	354.668	275.72	185.138	363.38	303.64	363.08	292.015	261.613	251.774	301.6
At1g20550	6	239.495	260.973	309.644	296.525	0	116.02	78.88	119.418	161.903	209.904	128.9
At1g20560	39	0	84.8902	0	0	252.2	308.76	175.01	201.877	307.624	171.882	168.28
At1g20575	25	502.35	581.703	624.106	204.863	259.86	246.83	221.23	277.557	509.214	493.47	717.21
At1g20580	29	470.534	356.748	0	0	387.14	351.63	359.01	298.178	489.988	345.285	382.68
At1g20590	6	672.409	797.106	1224.18	1215.77	26.85	14.27	24.5	5.14177	44.7782	56.0796	0
At1g20620	3	0	86.2889	141.881	240.734	4283.89	5020.19	6172.9	7269.9	655.056	140.362	4595.42
At1g20630	1	416.067	762.861	1782.43	4064.74	393.95	723	417.48	702.828	208.771	99.3131	426.16
At1g20640	-	0	0	0	0	262.52	237.9	256.58	176.109	233.477	264.953	0
At1g20650	-	0	0	0	0	507.39	547.23	644.73	395.972	99.173	140.171	89.77
At1g20670	6	139.756	138.134	161.441	172.206	179.34	161.13	142.29	131.98	112.868	136.851	237.22
At1g20680	-	0	0	0	0	0	0	0	0	0	0	0
At1g20690	28	46.5905	50.7226	139.292	0	0	61.13	0	80.6098	32.5727	70.3799	0
At1g20693	29	304.821	300.004	0	0	681.48	776.1	1363.49	1813.08	754.029	979.855	1854.58
At1g20696	29	686.503	635.513	383.342	0	740.19	1264.34	1224.18	1469.95	1635.15	891.311	2580.76
At1g20700	12	0	91.6277	0	163.098	0	0	0	155.221	132.984	100.973	227.11
At1g20720	-	0	0	0	0	0	0	0	0	0	0	0
At1g20730	-	0	0	0	0	0	0	0	0	0	0	0
At1g20750	29	94.0132	61.5592	0	0	0	0	0	0	0	0	0
At1g20760	6	330.234	380.806	416.923	460.693	261.25	272.48	328.88	400.85	337.127	303.755	332.02
At1g20770	25	537.346	551.993	363.807	176.149	320.77	312.02	355.46	255.925	350.26	474.116	347.93
At1g20780	-	0	0	0	0	0	0	0	0	0	210.339	0
At1g20800	27	122.547	144.466	78.9062	0	0	95.02	95.18	142.641	63.6598	86.5765	74.35
At1g20810	29	181.565	190.66	0	0	471.62	536.64	686.38	381.601	155.093	144.791	205.95
At1g20816	29	120.61	104.084	0	0	324.86	265.15	158.96	108.764	155.655	94.8733	0
At1g20823	-	0	0	0	0	0	271.02	202.41	317.551	257.003	181.795	50.54
At1g20830	39	0	192.542	0	0	209.31	197.74	164.21	99.1821	0	0	0
At1g20840	6	294.24	283.234	203.985	429.48	782.23	416.69	1735.21	853.913	729.819	2533.81	110.51
At1g20850	-	0	0	0	0	374.53	147.87	550.34	2575.2	762.339	638.072	0
At1g20860	-	0	0	0	0	0	0	0	0	152.022	0	0
At1g20870	25	283.506	283.639	139.96	71.3703	0	0	0	103.308	122.238	0	0
At1g20880	6	296.312	285.3	298.001	399.86	358.45	264.38	264.04	378.471	112.305	357.307	311.04
At1g20890	25	252.014	352.349	235.468	100.828	154.07	142.21	145.73	241.01	172.464	164.798	131.38
At1g20900	3	84.2986	92.8305	113.802	182.873	187.15	107.06	99.85	0	197.788	270.496	157.73
At1g20910	29	344.132	261.562	0	0	0	0	0	136.978	169.001	0	203.01
At1g20920	29	248.188	240.186	0	0	275.1	256.09	0	274.461	176.433	163.144	254.46
At1g20930	25	804.539	560.879	193.195	211.192	177.03	0	0	0	134.495	0	543.88
At1g20940	6	212.198	189.649	225.554	255.601	190.5	168.78	144.14	167.614	110.983	166.509	289.71
At1g20950	37	295.453	0	0	0	406.35	422.88	814.9	692.4	1255.81	1308.26	367.36
At1g20960	29	601.426	614.768	0	0	479.01	404.23	507.43	556.157	605.44	552.894	508.15
At1g20970	-	0	0	0	0	0	0	0	0	0	0	0
At1g20980	29	186.551	152.524	0	0	539.76	574.94	657.7	1134.43	489.454	673.819	529.12
At1g21000	-	0	0	0	0	477.25	1088.89	209.83	998.35	597.383	322.339	1128.64
At1g21010	6	105.761	111.044	89.0236	173.12	86.46	134.43	81.21	150.748	417.009	140.434	107.89
At1g21020	6	124.931	103.531	161.887	190.857	0	75.01	0	0	60.2071	117.698	110
At1g21050	16	90.4892	0	0	128.073	322.4	380.93	131.3	647.234	696.23	670.027	85.11
At1g21060	-	0	0	0	0	0	0	0	0	0	0	0
At1g21065	29	850.336	783.93	0	0	853.54	3001.98	1372.13	1109.24	442.443	213.13	0
At1g21070	2	199.4	300.465	776.938	572.949	153.51	92.64	126.95	0	159.738	137.299	36.82
At1g21080	5	211.388	244.089	396.55	152.043	470.2	614.98	455.82	741.452	526.419	468.115	847.76
At1g21090	20	0	0	97.3273	0	263.84	142.87	127.46	206.441	150.339	180.132	0
At1g21100	-	0	0	0	0	0	0	0	0	1289.66	47.9661	197.75
At1g21110	-	0	0	0	0	409.2	0	0	109.041	326.981	181.255	0
At1g21120	-	0	0	0	0	0	260.69	0	271.158	295.265	16.0442	0
At1g21130	-	0	0	0	0	0	258.52	1034.51	262.223	23.0928	0	0
At1g21140	17	0	0	0	42.92	0	0	0	309.49	487.527	256.25	50.25
At1g21160	-	0	0	0	0	0	0	0	0	104.93	0	0
At1g21170	6	137.452	141.534	164.507	131.838	147.29	0	0	0	0	0	0
At1g21190	29	434.495	354.866	0	0	248.58	272.67	200.03	270.745	259.035	144.01	153.87
At1g21200	-	0	0	0	0	0	73.3	66.48	139.442	148.549	171.751	111.94
At1g21210	-	0	0	0	0	0	0	0	0	0	0	0
At1g21220	31	216.185	172.014	0	258.442	0	0	138.83	136.255	96.397	0	191.14
At1g21230	-	0	0	0	0	0	0	0	0	0	0	0
At1g21240	-	0	0	0	0	0	0	49.53	93.8254	0	0	0
At1g21250	-	0	0	0	0	0	1104.35	1584.81	2718.74	0	0	0
At1g21270	-	0	0	0	0	0	693.77	722.88	486.327	0	0	248.95
At1g21290	29	540.551	402.221	0	0	0	0	0	0	0	0	0
At1g21300	-	0	0	0	0	0	0	0	0	0	0	0
At1g21310	-	0	0	0	0	1065.43	0	0	0	2163.3	3352.6	1749.09
At1g21320	34	58.7923	0	50.7306	0	0	38.26	0	31.313	24.6737	40.035	118.27
At1g21340	-	0	0	0	0	0	0	0	0	0	0	0
At1g21350	29	145.02	144.197	0	0	808.14	548.77	284.22	311.837	80.0039	0	136.66
At1g21360	-	0	0	0	0	0	0	0	0	0	222.907	0
At1g21370	25	515.5	534.241	473.656	251.738	325.71	378.57	371.7	354.356	613.722	723.951	396.65
At1g21380	29	559.818	535.839	272.784	0	345.31	519.56	386.14	522.147	612.446	1095.57	475.24
At1g21390	29	207.394	230.519	0	0	0	133.03	81.43	111.217	170.363	142.988	170.69
At1g21400	20	0	0	186.106	33.9782	0	223.67	81.39	173.992	0	0	0
At1g21410	39	0	100.523	0	0	156.29	387.11	139.48	430.341	189.008	0	210.89
At1g21430	-	0	0	0	0	0	0	0	0	0	0	0
At1g21440	39	0	44.2594	0	0	237.34	1217.52	930.59	3063.82	808.726	652.106	0
At1g21450	27	134.345	132.154	151.399	0	194.67	271.37	193.57	262.02	368.856	215.24	472.97
At1g21460	6	313.484	339.486	401.679	408.721	667.47	363.77	385.77	475.613	237.201	177.203	144.43
At1g21480	27	307.039	367.936	253.591	0	0	168.67	0	0	224.452	121.377	0
At1g21500	39	0	87.7668	0	0	1913.06	2548.43	2812.77	543.727	0	0	0
At1g21510	-	0	0	0	0	0	0	0	0	0	0	0
At1g21520	-	0	0	0	0	0	54.02	7.77	166.633	74.9319	0	2157.02
At1g21530	-	0	0	0	0	0	0	0	0	0	0	0
At1g21540	-	0	0	0	0	0	0	0	0	0	0	0
At1g21550	-	0	0	0	0	0	172.76	0	78.649	0	0	0
At1g21560	29	236.602	251.612	0	0	122.47	194.79	166.9	131.254	181.524	107.915	149.97
At1g21570	25	398.397	353.193	168.189	276.568	254.11	328.7	384.96	537.033	274.502	329.989	200.74
At1g21580	22	0	114.812	174.882	0	117.36	108.81	144.64	153.537	76.6438	131.624	123.71
At1g21590	-	0	0	0	0	213.98	497.22	485.25	184.09	150.666	172.848	240.95
At1g21600	29	186.594	166.834	0	0	680.23	465.34	493.38	370.697	84.708	81.4527	0
At1g21610	6	260.117	246.38	225.385	342.322	210.63	197.82	290.44	228.81	154.139	190.992	264.26
At1g21630	6	497.425	552.519	515.981	547.618	414.95	472.49	540.55	610.36	497.694	546.379	467.26
At1g21640	39	0	121.288	0	0	197.02	641.85	369.55	310.668	145.416	173.028	0
At1g21650	-	0	0	0	0	0	0	0	0	0	0	0
At1g21660	2	0	169.925	811.988	762.962	339.35	217.87	350.81	290.488	476.914	987.555	278.01
At1g21670	-	0	0	0	0	449.81	323.14	415.2	136.685	278.309	161.392	0
At1g21680	11	0	105.712	76.4829	84.2768	472.48	1489.15	904.67	1617.61	296.841	64.8761	239.37
At1g21690	29	388.435	368.371	151.594	0	297.6	137.11	186.11	139.75	308.14	120.668	252.67
At1g21700	25	461.955	387.317	261.954	229.627	264.35	194.33	257.86	230.25	210.596	203.877	197.08
At1g21710	25	267.485	248.634	175.637	217.668	282.81	227.07	213.17	266.6	261.595	215.337	255.67
At1g21720	29	1177.99	1146.79	398.538	0	1195.79	1066.46	929.55	1057.77	832.546	993.906	1674.33
At1g21730	-	0	0	0	0	0	0	0	0	0	0	0
At1g21740	-	0	0	0	0	0	0	0	0	0	0	0
At1g21750	25	801.645	958.112	819.496	620.805	271.99	787.2	1408.05	379.673	1143.15	2086.58	1219.39
At1g21760	6	444.08	581.858	900.712	594.764	398.24	472.8	459.56	1054.17	428.491	376.557	502.12
At1g21770	29	291.256	195.02	0	0	747.73	1115.29	1578.29	1033.87	584.417	364.86	713.97
At1g21780	-	0	0	0	0	0	344.06	276.19	441.113	0	369.443	380.29
At1g21790	1	172.669	170.548	451.172	755.607	200.26	326.23	205.21	272.354	196.987	124.868	188.76
At1g21810	-	0	0	0	0	0	0	0	0	0	0	0
At1g21820	20	0	0	80.9612	0	582.7	183.91	155.13	724.456	149.486	82.6602	126.28
At1g21830	2	0	0	577.298	610.397	674.68	546.26	477.75	644.952	378.09	516.298	425.52
At1g21840	27	276.295	243.587	305.713	0	231.38	229.56	163.07	343.559	223.893	149.52	0
At1g21850	-	0	0	0	0	0	0	0	0	0	0	0
At1g21860	-	0	0	0	0	0	0	0	0	0	0	0
At1g21870	-	0	0	0	0	0	0	0	0	0	0	0
At1g21880	29	160.767	188.07	0	0	545.42	365.91	590.6	328.331	306.221	268.986	187.03
At1g21890	-	0	0	0	0	0	0	0	0	0	0	0
At1g21900	1	133.826	104.866	317.193	1366.84	494.3	531.26	370.01	610.178	942.549	1066.24	888.44
At1g21910	6	73.065	72.1778	89.6296	94.7321	522.47	202.02	121.12	55.2648	182.518	140.188	849.3
At1g21920	5	324.869	573.921	548.024	155.584	633.07	846.31	522.59	1043.41	682.684	454.269	139.99
At1g21950	-	0	0	0	0	0	0	0	0	0	0	0
At1g21970	-	0	0	0	0	0	0	0	0	0	0	0
At1g21980	39	0	165.601	0	0	220.02	232.64	197.91	321.634	407.754	392.448	159.94
At1g22010	32	526.87	381.065	0	267.233	0	0	0	0	0	0	0
At1g22015	-	0	0	0	0	0	0	0	0	0	0	0
At1g22020	6	271.997	274.942	389.251	420.672	244.64	303.01	261.66	275.38	302.527	324.483	198.05
At1g22030	-	0	0	0	0	0	0	0	676.076	175.793	170.156	0
At1g22040	25	121.028	134.071	77.5787	98.9463	153.7	183.36	144.54	234.014	228.887	161.959	120.16
At1g22050	-	0	0	0	0	144.41	247.63	181.88	209.796	214.74	293.734	41.33
At1g22060	29	140.619	151.423	0	0	286.65	261.79	348.73	496.298	230.017	155.531	243
At1g22070	-	0	0	0	0	0	759.59	535.36	466.413	287.543	422.942	609.18
At1g22080	-	0	0	0	0	0	0	0	0	0	0	0
At1g22090	29	696.513	565.745	60.3771	43.0176	0	0	0	0	0	0	185.67
At1g22110	6	357.139	335.089	588.457	554.962	0	0	0	0	0	0	233.27
At1g22130	6	621.384	756.424	1786.04	1048.87	0	0	0	0	0	0	0
At1g22140	5	479.389	426.349	569.781	300.416	574.7	1234.44	666.21	496.572	569.327	354.712	321.74
At1g22150	28	198.925	373.601	588.926	0	0	0	0	0	0	0	0
At1g22160	-	0	0	0	0	68.75	342.56	150.6	336.493	0	75.8769	0
At1g22170	29	288.845	282.191	0	0	0	0	0	346.04	305.291	363.201	295.85
At1g22180	-	0	0	0	0	66.27	118.01	132.62	28.3663	257.864	237.328	295.01
At1g22190	-	0	0	0	0	133.39	317.97	130.59	577.548	387.548	390.125	483.9
At1g22200	1	557.351	470.2	1701.82	3130.72	518.05	452.08	450.22	462.853	531.65	541.231	324.97
At1g22210	37	111.472	0	0	0	0	0	0	0	71.85	85.2544	0
At1g22240	25	741.158	871.125	362.353	201.148	91.71	68.48	66.51	118.597	46.9626	56.3097	117.44
At1g22270	29	1111.12	984.442	0	0	539.95	397.95	489.13	252.356	561.663	341.403	359.49
At1g22275	37	154.272	0	0	0	0	0	0	0	0	0	0
At1g22280	25	422.945	461.441	400.212	218.332	367.62	761	545.34	793.587	437.454	450.096	637.28
At1g22290	34	283.088	0	362.362	0	0	0	0	0	305.51	458.255	0
At1g22300	5	1361.02	1520.77	1705.11	906.847	2131.25	1726.97	2186.85	2303.1	3067.88	4144.16	1867.81
At1g22310	27	162.363	190.743	105.609	0	125.14	112.43	130.85	118.606	139.857	83.3367	178.29
At1g22330	-	0	0	0	0	125.03	0	0	0	0	374.687	0
At1g22335	-	0	0	0	0	298.65	0	203.54	0	80.2844	418.433	0
At1g22340	-	0	0	0	0	0	119.22	0	0	0	0	0
At1g22360	-	0	0	0	0	140.61	176.73	274.91	0	369.108	227.509	235.35
At1g22370	-	0	0	0	0	0	237.98	0	0	0	0	0
At1g22380	17	0	0	0	120.922	0	84.52	0	0	72.5893	0	0
At1g22400	-	0	0	0	0	293.66	249.89	0	0	211.887	0	127.23
At1g22410	29	1029.3	1019.92	406.731	0	1147	1214.45	1594.85	5961.81	3372.8	5083.56	3215.37
At1g22420	-	0	0	0	0	0	0	0	0	0	0	0
At1g22430	-	0	0	0	0	560.95	404.17	409.12	238.059	143.75	0	0
At1g22440	29	160.792	78.5559	0	34.4566	270.43	0	0	0	1218.96	1719.2	304.58
At1g22450	25	1815.7	1987.55	1042.86	675.49	1497.29	1038.07	1320.54	1190.35	1568.31	2295.93	1195.63
At1g22460	2	96.0435	151.132	611.87	570.669	0	0	0	0	0	0	0
At1g22480	-	0	0	0	0	0	0	0	4452.85	0	0	0
At1g22490	-	0	0	0	0	0	0	0	0	0	0	0
At1g22500	-	0	0	0	0	0	258.35	0	0	189.161	518.696	0
At1g22510	29	502.57	418.74	0	0	0	0	0	0	270.811	0	0
At1g22520	27	956.649	883.373	593.181	0	610.5	597.6	605.34	344.784	890.813	1049.15	361.09
At1g22530	-	0	0	0	0	1889.36	234.74	919.16	383.089	1651.21	5101.63	3694.07
At1g22540	29	173.825	161.849	0	0	295.34	472.55	474.97	402.462	264.535	754.029	200.12
At1g22550	29	222.053	239.827	0	0	389.55	217.11	316.39	0	548.754	632.871	0
At1g22570	16	94.2347	0	0	65.7174	234.48	361.54	207.8	61.75	274.226	162.096	198.15
At1g22590	-	0	0	0	0	146.61	186.29	79.1	0	0	0	0
At1g22600	6	111.616	81.8654	141.438	178.101	135	123.78	0	132.082	65.3781	106.583	0
At1g22610	25	217.254	213.219	152.123	184.06	1058.11	871.39	1211.1	1993.64	534.872	778.628	1064.62
At1g22620	-	0	0	0	0	0	323.06	341.13	381.288	236.041	0	0
At1g22630	-	0	0	0	0	94.45	296.8	440.11	0	0	0	0
At1g22640	-	0	0	0	0	640.65	389.49	296.5	555.522	493.019	403.331	154.74
At1g22650	2	0	0	581.401	514.004	0	0	124.98	0	62.2771	0	0
At1g22660	29	328.192	303.764	175.292	0	235.17	174.13	137.21	127.172	135.446	79.8613	155.74
At1g22670	37	204.548	0	0	0	0	0	0	186.576	0	96.2983	0
At1g22690	39	0	9.7224	0	0	12.34	527.27	660.1	40.9586	0	0	0
At1g22700	-	0	0	0	0	592.02	679.27	554.2	404.004	119.798	0	0
At1g22710	29	43.1022	47.478	0	0	392.47	1321.75	735.86	2849.41	422.981	67.4858	0
At1g22720	34	114.354	0	130.022	0	125.02	114.82	110.88	0	0	0	0
At1g22730	3	832.426	1061.87	2792.71	2431.69	251.22	119.48	205.11	196.155	271.612	288.094	293.92
At1g22740	-	0	0	0	0	184.12	0	288.01	231.645	0	388.728	0
At1g22750	6	195.252	307.368	623.008	446.062	794.97	1331.81	719.85	707.305	731.669	1112.24	401.34
At1g22760	25	1831.34	2551.2	2545.47	670.861	0	0	0	0	0	0	0
At1g22770	29	275.25	301.525	0	0	306.96	589.37	913.4	1002.51	500.077	503.755	316.11
At1g22780	29	2280.93	2269.46	400.326	0	1942.15	1139.85	1694.68	920.197	2589.95	1885.52	887.85
At1g22790	29	219.871	213.013	0	0	301.83	364.61	390.74	466.228	246.726	249.904	0
At1g22800	25	417.598	470.477	481.035	272.652	222.23	189.13	207.16	168.09	250.27	246.044	200.99
At1g22810	39	0	142.954	0	0	0	0	0	0	233.995	0	0
At1g22830	-	0	0	0	0	0	0	0	0	140.46	0	0
At1g22840	25	3476.99	3513.05	1827.53	715.785	2643.82	1823.89	2002.49	1425.07	4066.65	4135.38	2794.55
At1g22850	25	245.583	264.512	196.606	152.764	609.42	1700.28	1119.3	362.092	205.206	186.968	263.87
At1g22860	29	193.298	174.936	0	0	192.71	221.52	200.31	206.241	197.3	243.073	188.93
At1g22870	27	170.698	171.884	182.42	0	194.24	139.42	169.74	185.385	157.071	136.169	196.93
At1g22880	-	0	0	0	0	400.88	0	0	0	231.747	0	0
At1g22885	37	71.1096	0	0	0	270.5	143.21	262.21	717.23	374.094	260.14	99.64
At1g22890	-	0	0	0	0	233.88	190.28	381.4	1299.3	111.749	0	0
At1g22900	-	0	0	0	0	0	0	0	0	0	0	0
At1g22910	-	0	0	0	0	0	0	590.84	286.5	214.853	196.366	0
At1g22920	29	901.503	726.707	128.276	160.222	287.83	417.21	443.33	303.507	413.499	380.659	478.89
At1g22930	4	0	271.561	463.502	420.585	339.01	932.04	353.98	1173.74	925.173	644.953	1074.55
At1g22940	29	222.075	217.008	0	0	178.48	212.48	181.24	146.341	179.435	134.469	149.98
At1g22960	-	0	0	0	0	0	0	0	0	0	0	0
At1g22970	29	477.526	473.489	0	0	0	367.57	0	0	350.113	0	336.63
At1g22980	-	0	0	0	0	0	0	0	0	0	0	0
At1g22985	37	144.649	0	0	0	72.91	192.7	0	168.66	174.053	0	196.9
At1g22990	-	0	0	0	0	0	0	0	148.874	162.447	0	0
At1g23000	-	0	0	0	0	0	0	0	0	0	0	0
At1g23010	-	0	0	0	0	130.64	0	93.11	0	107.007	219.922	0
At1g23020	-	0	0	0	0	0	174.69	375.36	0	783.737	962.564	354.4
At1g23030	2	0	188.285	590.375	459.368	912.47	258.28	551.16	257.498	527.33	1582.85	249.6
At1g23040	17	0	0	0	81.5358	460.99	561.9	74.3	953.782	573.573	1096.29	146.47
At1g23050	-	0	0	0	0	0	0	0	364.811	0	0	0
At1g23060	25	220.291	272.159	154.766	116.18	111.4	180.68	124.85	248.414	229.541	203.628	88.09
At1g23070	28	69.0909	228.014	422.631	0	0	0	0	0	0	0	0
At1g23080	-	0	0	0	0	0	771.04	636.59	0	298.639	300.954	0
At1g23090	-	0	0	0	0	410.53	442.92	241.22	547.82	0	345.746	0
At1g23100	29	911.359	822.204	0	0	177.91	103.9	84.46	0	404.623	193.322	0
At1g23120	-	0	0	0	0	200.89	318.39	0	0	573.93	293.385	0
At1g23130	-	0	0	0	0	0	2857.62	1293.43	0	0	0	0
At1g23140	27	259.009	429.446	342.029	0	0	0	79.8	0	383.69	597.471	1204.41
At1g23160	37	108.648	0	0	0	0	0	0	0	140.094	0	0
At1g23180	31	302.767	291.32	0	394.555	344.08	245.6	290.92	252.48	123.981	151.43	196.38
At1g23190	5	925.951	1231.38	2106.24	558.206	860.69	1270.03	1336.54	1667.27	1405.69	3029.4	633.45
At1g23200	-	0	0	0	0	0	84.66	0	150.916	122.757	137.822	0
At1g23205	-	0	0	0	0	239.92	0	210.37	0	165.671	582.458	0
At1g23210	-	0	0	0	0	0	0	0	0	0	0	0
At1g23220	29	94.0554	107.553	0	0	441.09	401.02	426.39	214.663	387.078	195.18	129.01
At1g23230	25	326.999	405.442	349.307	198.995	204.88	233.81	240.55	357.969	210.65	213.156	366.73
At1g23240	-	0	0	0	0	0	19.59	18.32	0	0	28.085	0
At1g23250	-	0	0	0	0	0	0	0	0	0	0	0
At1g23260	5	194.044	261.579	430.25	188.037	481.27	397.41	453.94	607.247	622.617	478.865	414.58
At1g23270	-	0	0	0	0	0	0	0	0	0	0	0
At1g23280	29	398.142	346.849	31.6783	0	130.36	0	137.12	0	217.922	130.713	210.39
At1g23290	29	5343.78	4912.66	1046.3	0	5639.05	2490.27	3498.14	2367.05	4968.96	4275.39	2852.74
At1g23300	-	0	0	0	0	0	0	0	0	0	0	0
At1g23310	27	344.245	397.988	247.896	0	2900.15	4495.73	4664.07	5446.6	512.729	419.742	211.43
At1g23320	-	0	0	0	0	0	0	0	0	0	0	0
At1g23330	28	213.911	210.032	400.117	0	335.99	308.64	250.87	226.782	265.214	186.851	158.52
At1g23340	-	0	0	0	0	0	0	0	0	0	0	0
At1g23350	1	0	0	1827.97	4608.48	0	0	0	0	0	0	0
At1g23360	29	147.957	157.213	40.3765	47.2111	261.73	349.08	302.39	120.623	84.647	87.297	80.16
At1g23370	-	0	0	0	0	0	0	0	327.838	0	0	0
At1g23380	37	93.5046	0	0	0	156.72	0	0	541.826	119.245	0	0
At1g23390	-	0	0	0	0	570.63	1243.51	640.83	2325.46	199.425	79.9177	223.18
At1g23400	29	248.163	218.954	0	0	246.63	381.11	370.73	193.288	79.3149	0	143.78
At1g23410	29	1393.77	1212.03	104.239	0	194.05	0	0	0	618.416	368.916	143.76
At1g23420	20	0	0	237.505	0	0	0	0	0	0	0	0
At1g23430	9	145.271	0	67.5161	73.9137	391.11	683.29	260.69	815.124	946.326	935.893	1175.33
At1g23440	-	0	0	0	0	0	0	0	0	1722.6	1624.73	0
At1g23450	39	0	92.3816	0	0	0	42.89	46.35	0	0	61.4552	0
At1g23460	-	0	0	0	0	0	0	0	232.599	214.461	178.732	0
At1g23480	-	0	0	0	0	242.67	0	159.62	0	279.629	411.685	121.74
At1g23490	3	1150.32	1197.55	1943.63	2411.78	1914.36	2257.03	3172.29	2744.61	2526.2	3169.55	3177.94
At1g23510	-	0	0	0	0	0	0	0	0	0	0	0
At1g23520	-	0	0	0	0	0	0	0	0	0	0	0
At1g23530	-	0	0	0	0	0	0	0	0	148.204	0	0
At1g23540	2	0	0	1096.14	1414.56	0	0	0	0	0	0	0
At1g23550	31	158.433	164.225	0	242.623	0	141.67	114.15	0	178.658	129.708	698.64
At1g23560	-	0	0	0	0	0	0	0	0	124.861	118.346	84.17
At1g23570	29	174.912	85.9297	0	0	0	0	0	0	0	0	0
At1g23580	-	0	0	0	0	0	0	0	0	0	0	0
At1g23590	-	0	0	0	0	0	0	0	0	0	0	0
At1g23600	-	0	0	0	0	0	0	0	0	0	0	0
At1g23610	-	0	0	0	0	0	0	0	0	0	0	0
At1g23630	-	0	0	0	0	0	0	0	0	0	0	0
At1g23640	-	0	0	0	0	0	0	0	0	0	0	0
At1g23650	29	126.779	52.1578	0	0	0	0	0	0	0	0	0
At1g23670	-	0	0	0	0	0	90.06	0	100.723	0	0	0
At1g23680	-	0	0	0	0	0	0	0	0	0	0	0
At1g23690	-	0	0	0	0	0	0	0	0	0	0	0
At1g23700	25	140.656	106.673	66.4604	73.2711	42.8	52.47	41.06	39.0607	80.3664	56.999	61.79
At1g23710	-	0	0	0	0	107.03	0	47.8	217.319	255.745	101.425	89.47
At1g23720	3	146.751	122.109	163.74	368.373	2378.92	143.74	148.76	0	2402.18	5468.12	375.33
At1g23730	22	278.643	1372.13	2574.58	500.567	0	641.66	0	0	170.849	0	0
At1g23740	-	0	0	0	0	849.34	2011	1138.17	531.549	102.734	0	0
At1g23750	6	783.168	916.57	1441.23	1287.47	585.1	264.22	247.07	167.637	531.17	832.584	380
At1g23760	2	0	0	283.342	225.011	178.09	0	0	0	385.709	245.123	0
At1g23780	29	376.525	387.406	211.6	0	258.52	458.16	436.71	524.972	327.988	247.481	522.77
At1g23790	29	199.514	140.075	0	0	147.82	0	0	0	0	0	0
At1g23800	5	861.592	1598.2	1800.16	534.569	0	0	298.91	283.997	526.658	246.081	0
At1g23810	25	195.174	193.945	282.656	96.6791	0	0	0	0	0	127.805	55.79
At1g23820	25	1259.36	1055.67	457.599	278.023	778.64	647.73	487.9	602.236	678.929	882.517	617.2
At1g23830	-	0	0	0	0	0	0	236.75	216.74	204.103	240.363	105.07
At1g23840	3	91.2084	84.2999	123.929	173.483	103.91	231.65	200.58	459.501	77.3941	96.5872	338.61
At1g23850	-	0	0	0	0	128.32	309.79	74.53	406.019	530.077	158.892	830.5
At1g23860	29	238.102	215.542	0	0	288.57	219.34	179.22	257.565	210.005	142.046	316.83
At1g23870	25	150.697	155.535	143.287	131.197	251.49	197.68	164.38	266.634	377.279	489.326	131.2
At1g23880	29	119.015	96.5981	0	0	89.79	68.2	93.55	0	60.7698	43.2485	94.01
At1g23890	25	552.396	478.588	259.334	198.448	193.34	167.66	194.27	297.382	235.089	231.829	297.04
At1g23910	-	0	0	0	0	0	0	0	0	0	0	0
At1g23940	37	64.1812	0	0	0	0	0	41.17	0	0	62.5448	73.42
At1g23950	25	572.714	535.12	402.823	367.774	183.58	212.96	341.97	492.423	250.488	469.053	541.3
At1g23960	5	643.416	669.952	973.581	491.289	0	0	507	680.422	0	407.584	0
At1g23980	29	309.225	276.635	0	0	175.96	180.11	162.53	109.936	184.819	190.958	144.65
At1g23990	-	0	0	0	0	0	0	0	0	0	0	85.38
At1g24000	-	0	0	0	0	0	0	0	0	0	0	0
At1g24010	-	0	0	0	0	0	0	0	66.7267	0	0	0
At1g24020	-	0	0	0	0	2997.73	0	1375.29	0	0	321.406	0
At1g24030	-	0	0	0	0	0	0	0	261.467	227.005	307.212	0
At1g24040	31	73.2126	67.538	0	119.541	184.94	352.02	245.45	147.569	101.161	141.593	100.22
At1g24050	3	750.954	595.885	899.861	1427.87	675.32	654.89	559.46	847.991	792.312	809.562	643.77
At1g24060	-	0	0	0	0	0	0	0	0	0	0	0
[truncated: 20,592 more rows]

## Sheet: Clusters
Cluster No.	No. of genes
1	486
2	560
3	704
4	133
5	309
6	1229
7	3
8	65
9	39
10	2
11	12
12	69
13	17
14	19
15	22
16	62
17	298
18	88
19	67
20	284
21	9
22	152
23	36
24	1
25	2064
26	22
27	702
28	180
29	4464
30	12
31	153
32	155
33	2
34	82
35	12
36	9
37	735
38	7
39	712
Total	13977

## Sheet: Cell cycle data
SORT	AGI number	Gene name	UNM	BCP	TCP	MPG
1	AT3G48750	CDKA;1	890.7	644.4	185.6	185.4
2	AT3G54180	CDKB1;1	-	-	-	-
3	AT2G38620	CDKB1;2	228.9	158.4	0	0
4	AT1G76540	CDKB2;1	773.5	489.2	185.8	0
5	AT1G20930	CDKB2;2	804.5	560.9	193.2	211.2
6	AT5G10270	CDKC;1	467.1	421.7	281.7	0
7	AT5G64960	CDKC;2	346.4	384.4	0	0
8	AT1G73690	CDKD;1	205.9	183.1	0	0
9	AT1G66750	CDKD;2	387.5	355.6	508.5	0
10	AT1G18040	CDKD;3	266.2	236.6	240.8	225.7
11	AT5G63610	CDKE;1	422.4	497.7	922.5	647.6
12	AT4G28980	CDKF;1	340.4	308.6	448.3	448.1
13	AT1G44110	CYCA1;1	492.6	319.3	105.2	0
14	AT1G77390	CYCA1;2	311.6	326.3	331.8	337.6
15	AT5G25380	CYCA2;1	0	0	168.2	161.1
16	AT5G11300	CYCA2;2	0	0	0	0
17	AT1G15570	CYCA2;3	131.6	154.3	0	0
18	AT1G80370	CYCA2;4	373	239	0	0
19	AT5G43080	CYCA3;1	97	29.7	250.4	253.9
20	AT1G47210	CYCA3;2	0	110.8	0	0
21	AT1G47220	CYCA3;3	0	0	0	0
22	AT1G47230	CYCA3;4	563.9	468.6	0	0
23	AT4G37490	CYCB1;1	605.8	372.3	0	0
24	AT5G06150	CYCB1;2	-	-	-	-
25	AT3G11520	CYCB1;3	412.3	271.3	120.5	109.1
26	AT2G26760	CYCB1;4	287.4	162.3	0	0
27	AT2G17620	CYCB2;1	0	0	0	0
28	AT4G35620	CYCB2;2	0	0	283.1	384.6
29	AT1G20610	CYCB2;3	-	-	-	-
30	AT1G76310	CYCB2;4	269.4	247	381.5	0
31	AT1G16330	CYCB3;1	314.1	210.1	211.4	303
32	AT1G70210	CYCD1;1	0	0	0	0
33	AT2G22490	CYCD2;1	116.8	123.1	163.3	174.9
34	AT4G34160	CYCD3;1	0	0	0	0
35	AT5G67260	CYCD3;2	0	0	0	0
36	AT3G50070	CYCD3;3	0	0	0	0
37	AT5G65420	CYCD4;1	704.3	738.1	241.3	212.7
38	AT5G10440	CYCD4;2	219.9	0	0	0
39	AT4G37630	CYCD5;1	243.3	202.6	0	0
40	AT4G03270	CYCD6;1	0	0	0	0
41	AT5G02110	CYCD7;1	-	-	-	-
42	AT5G27620	CYCH;1	396.2	0	0	0
43	AT2G27960	CKS1	517.5	512.5	370.8	313
44	AT2G27970	CKS2	1005	710.8	308.7	360.8
45	AT3G48160	DEL1	-	-	-	-
46	AT5G14960	DEL2	76.9	0	0	0
47	AT3G01330	DEL3	223.1	172	350.2	333.3
48	AT5G02470	DPa	395.4	367.4	148.9	0
49	AT5G03410	DPb	208.7	193.4	0	0
50	AT2G36010	E2Fa	132.5	108.3	0	0
51	AT5G22220	E2Fb	226.5	253.8	427.2	0
52	AT1G47870	E2Fc	272.9	224.1	267.3	0
53	AT2G23430	KRP1	0	0	0	0
54	AT3G50630	KRP2	0	332.2	0	0
55	AT5G48820	KRP3	282.2	224.2	325.7	407.2
56	AT2G32710	KRP4	0	0	0	0
57	AT3G24810	KRP5	203.8	175.2	0	206.4
58	AT3G19150	KRP6	-	-	-	-
59	AT1G49620	KRP7	340.2	243.6	0	0
60	AT3G12280	Rb	310.4	269.4	181.7	177.7
61	AT1G02970	WEE1	120.7	126.4	125.1	167.2

## Sheet: Transcription data
AGI number	Family	Annotation	UNM	BCP	TCP	MPG
At1g01010	NAC	NAC domain protein, putative / similar to ...	0	0	0	0
At1g01030	ABI3/VP1	DNA-binding protein, putative	0	0	0	0
At1g01180	AP2-EREBP	Similar to transcription factor TINY	0	0	53.3525	40.749
At1g01250	AP2-EREBP	transcription factor TINY, putative	0	0	0	0
At1g01260	bHLH	AtbHLH013	243.152	195.661	223.048	250.613
At1g01720	NAC	NAC domain protein, putative / similar to ...	0	0	0	0
At1g02220	NAC	NAM (no apical meristem)-like protein, putati...	90.1772	60.1157	0	0
At1g02230	NAC	hypothetical protein /	0	0	0	0
At1g02250	NAC	NAM (no apical meristem)-like protein, putati...	0	82.5513	0	0
At1g02340	bHLH	AtbHLH026	0	0	0	0
At1g03040	bHLH	AtbHLH007	0	0	0	0
At1g03490	NAC	hypothetical protein / predicted by genscan	0	0	0	0
At1g03840	C2H2	hypothetical protein	0	0	0	0
At1g03970	bZIP	AtbZIP40	166.863	164.142	122.868	0
At1g04100	Aux/IAA	putative IAA1 protein / Match to IAA10 pro...	0	0	0	0
At1g04240	Aux/IAA	putative auxin-induced protein AUX2-11 / M...	0	0	0	0
At1g04250	Aux/IAA	putative auxin-induced protein, IAA17/AXR3-1 ...	439.494	550.32	150.064	264.262
At1g04360	C3H	expressed protein	0	0	0	0
At1g04550	Aux/IAA	putative auxin-induced protein, IAA12 / si...	87.5508	83.9438	0	0
At1g04790	C3H	expressed protein	388.798	398.454	497.856	519.083
At1g04990	C2H2	zinc finger protein 2, putative	0	152.824	438.482	232.497
At1g05230	HB	homeodomain protein / Strong similarity to...	196.921	182.743	276.634	235.303
At1g05290	C2C2/Co-like	COL16	759.042	858.286	343.88	0
At1g05805	bHLH	AtbHLH128	94.4093	91.4974	102.259	112.556
At1g06070	bZIP	AtbZIP69	394.007	393.45	258.685	239.644
At1g06160	AP2-EREBP	ethylene response factor, putative	0	0	0	0
At1g06170	bHLH	AtbHLH089	0	0	0	0
At1g06180	MYB	AtMYB13	124.055	113.517	0	0
At1g06850	bZIP	AtbZIP52	143.905	164.653	353.351	194.139
At1g07520	GRAS	transcription factor scarecrow-like 14, putat...	0	0	0	115.553
At1g07530	GRAS	transcription factor scarecrow-like 14, putat...	0	0	0	0
At1g07640	C2C2/Dof	AtDof1.1	0	0	0	0
At1g07980	CCAAT/HAP5	expressed protein / ;supported by full-len...	0	230.781	479.175	0
At1g08000	C2C2/GATA	GATA zinc finger protein similar to PIR:T05288 from [Arabidopsis thaliana]	0	0	0	0
At1g08320	bZIP	AtbZIP21	109.147	113.059	139.601	184.932
At1g08620	JUMONJI	hypothetical protein / similar to hypothet...	205.34	233.451	350.956	255.7
At1g08810	MYB	AtMYB60	0	0	0	0
At1g08930	C2H2	zinc finger protein ATZF1, putative	95.135	0	83.8667	0
At1g08970	CCAAT/HAP5	transcription factor Hap5a, putative Similar to Schizosaccharomyces CCAAT-binding factor (gb|U88525). EST gb|T04310 comes from this gene;supported by full-length cDNA: Ceres:1911. similar to heme activated protein GI:6289057 from (Arabidopsis thaliana); supported by full-length cDNA: Ceres: 36272. GI:14577940 CCAAT-binding protein subunit HAP5 {Hypocrea jecorina} similar to Transcription factor G…	567.399	501.713	0	0
At1g09030	CCAAT/HAP3	putative CCAAT-binding transcription factor s...	0	0	0	0
At1g09530	bHLH	AtbHLH008	0	0	0	0
At1g09540	MYB	AtMYB61	104.576	0	0	0
At1g09770	MYB	putative MYB family transcription factor /	356.035	353.765	0	0
At1g10120	bHLH	AtbHLH074	0	0	0	0
At1g10480	C2H2	zinc finger protein 5, ZFP5	0	0	0	0
At1g10610	bHLH	AtbHLH090	0	0	0	0
At1g11020	C3H	expressed protein	467.717	480.61	322.644	156.135
At1g12260	NAC	unknown protein / similar to NAM like prot...	0	0	0	202.735
At1g12610	AP2-EREBP	transcriptional activator CBF1, putative	0	0	0	0
At1g12630	AP2-EREBP	DRE binding protein	0	0	0	0
At1g12800	HSF	heat shock factor protein hsf8, putative	189.099	161.548	0	0
At1g12860	bHLH	AtbHLH033	0	0	0	0
At1g13260	ABI3/VP1	DNA-binding protein (RAV1)	0	0	0	0
At1g13290	C2H2	zinc finger protein, putative	0	0	0	0
At1g13300	GARP	expressed protein / ; supported by cDNA: g...	0	0	0	0
At1g13450	Trihelix	DNA binding protein GT-1, putative; similar to DNA binding protein GT-1 GI:598073 from (Arabidopsis thaliana)	213.769	212.967	172.923	217.474
At1g13600	bZIP	AtbZIP58	0	0	0	0
At1g13960	WRKY	AtWRKY4	0	0	0	0
At1g14200	C3H	unknown protein	0	259.567	302.24	371.32
At1g14350	MYB	AtMYB124	0	0	0	0
At1g14510	Alfin-like	nucleic acid binding protein (alfin-1), putative	773.578	711.109	268.656	162.411
At1g14580	C2H2	zinc finger protein, putative	0	0	0	0
At1g14920	GRAS	signal response protein (GAI) / identical ...	179.598	212.042	0	0
At1g15050	Aux/IAA	AUX/IAA family similar to auxin-...	0	0	0	0
At1g15100	C3H	putative RING-H2 zinc finger protein	0	0	129.502	0
At1g15360	AP2-EREBP	putative ethylene responsive element	0	0	0	0
At1g15580	Aux/IAA	auxin-induced protein IAA5, putative / sim...	0	0	0	0
At1g16060	AP2-EREBP		729.784	537.754	0	0
At1g16070	TUBBY	hypothetical protein	89.6042	76.6103	0	107.361
At1g16490	MYB	AtMYB58	101.069	106.83	0	95.9547
At1g17590	CCAAT/HAP2	transcription factor, putative / similar t...	129.296	110.566	0	0
At1g17920	HB	homeobox protein, putative / similar to ho...	0	181.822	0	231.688
At1g17950	MYB	AtMYB52	0	0	0	0
At1g18400	bHLH	AtbHLH044	318.304	254.355	220.76	0
At1g18470	C3H	hypothetical protein	499.402	471.054	183.585	0
At1g18570	MYB	AtMYB51	0	0	0	0
At1g18710	MYB	AtMYB47	0	0	0	0
At1g18860	WRKY	AtWRKY61	0	0	0	0
At1g19000	MYB-related	Myb-related transcription activator-like	294.009	308.825	326.977	241.577
At1g19040	NAC	hypothetical protein / contains similarity...	0	0	0	0
At1g19210	AP2-EREBP	putative AP2 domain transcription factor	0	0	0	0
At1g19220	ARF	auxin response factor, putative	49.2664	0	0	0
At1g19230	AP2-EREBP	AP2 domain-containing unknown protein	0	0	0	0
At1g19310	C3H	expressed protein	409.037	473.983	674.523	667.093
At1g19700	HB	homeodomain protein / similar to homeodoma...	0	0	0	0
At1g19850	ARF	auxin response transcription factor	0	0	0	0
At1g20640	NIN-like	nodule inception protein, putative / simil...	0	0	0	0
At1g20690	HMG-box	Expressed protein / ; supported by full-le...	46.5905	50.7226	139.292	0
At1g20693	HMG-box	Expressed protein / ; supported by full-le...	304.821	300.004	0	0
At1g20700	HB	homeodomain protein / contains Pfam profil...	0	91.6277	0	163.098
At1g20730	HB	hypothetical protein	0	0	0	0
At1g20980	SBP	SPL14	186.551	152.524	0	0
At1g21340	C2C2/Dof	AtDof1.2	0	0	0	0
At1g21450	GRAS	scarecrow-like 1 / identical to scarecrow-...	134.345	132.154	151.399	0
At1g21910	AP2-EREBP	DRE binding protein (DREB2A)	73.065	72.1778	89.6296	94.7321
At1g21970	CCAAT/HAP3	CCAAT-box binding factor HAP3 homolog / id...	0	0	0	0
At1g22070	bZIP	AtbZIP22	0	0	0	0
At1g22190	AP2-EREBP	AP2 domain protein RAP2.4	0	0	0	0
At1g22490	bHLH	AtbHLH094	0	0	0	0
At1g22510	C3H	Expressed protein	502.57	418.74	0	0
At1g22640	MYB	AtMYB3	0	0	0	0
At1g22810	AP2-EREBP	TINY-like transcription factor	0	142.954	0	0
At1g22985	AP2-EREBP	Expressed protein	144.649	0	0	0
At1g23380	HB	homeodomain transcription factor KNAT6 / a...	93.5046	0	0	0
At1g23420	C2C2/YABBY		0	0	237.505	0
At1g24625	C2H2	zinc finger protein 7, ZFP7	0	0	0	0
At1g25250	C2H2	zinc finger protein ID1, putative	227.007	205.083	193.714	181.976
At1g25280	TUBBY	F-box containing tubby family protein	291.072	530.932	342.152	0
At1g25330	bHLH	AtbHLH075	0	0	0	0
At1g25360	MYB	AtMYB116	208.288	209.382	0	164.498
At1g25470	AP2-EREBP	AP2 domain transcription factor, putative	1258.65	1343.99	584.949	274.728
At1g25550	GARP	expressed protein / similar to putative tw...	82.4537	85.2443	42.6323	0
At1g25560	ABI3/VP1	DNA-binding protein RAV2, putative	0	0	0	0
At1g25580	NAC	unknown protein / similar to hypothetical ...	314.742	224.245	0	0
At1g26260	bHLH	AtbHLH076	148.301	121.787	0	0
At1g26580	ARID	hypothetical protein / similar to putative...	271.915	279.111	520.928	586.184
At1g26590	C2H2	CAF protein / similar to C2H2 zinc finger ...	213.663	317.784	202.626	85.904
At1g26610	C2H2	zinc-finger protein	1141.13	1647.13	1068.44	406.894
At1g26780	MYB	AtMYB117	0	0	0	0
At1g26790	C2C2/Dof	AtDof1.3	0	0	0	0
At1g26800	C3H	expressed protein	0	0	0	0
At1g26870	NAC	putative NAM protein / similar to GB:AAD22...	85.8953	84.6651	0	220.315
At1g26960	HB	HD-Zip transcription factor / Similar to H...	0	0	0	0
At1g27050	HB	homeobox RRM-containing protein / contains...	0	0	0	0
At1g27360	SBP	SPL11	0	0	0	0
At1g27370	SBP	SPL10	102.069	105.545	175.94	0
At1g27730	C2H2	salt-tolerance zinc finger protein	0	94.0371	0	0
At1g27740	bHLH	AtbHLH054	0	0	0	0
At1g28040	C3H	RING zinc finger protein, putative	0	80.0613	0	0
At1g28050	C2C2/Co-like	COL8	0	0	0	0
At1g28160	AP2-EREBP	hypothetical protein	0	0	0	0
At1g28300	ABI3/VP1	expressed protein	0	0	0	0
At1g28360	AP2-EREBP	ethylene-responsive element binding factor 12(AtER	136.114	137.706	0	224.269
At1g28370	AP2-EREBP	ethylene-responsive element binding factor 11(AtER	180.578	188.027	246.964	209.477
At1g28420	HB	homeobox transcription factor Hox7, putative...	159.699	125.502	136.835	144.115
At1g28470	NAC	NAM protein, putative / similar to NAM pro...	0	0	0	0
At1g29160	C2C2/Dof	AtDof1.5	0	0	0	0
At1g29280	WRKY	AtWRKY65	33.8369	30.9063	0	0
At1g29570	C2H2	zinc finger protein, putative	0	0	0	0
At1g29600	C2H2	zinc finger protein, putative	0	0	0	0
At1g29860	WRKY	AtWRKY71	142.314	194.97	0	214.317
At1g30210	TCP	expressed protein	0	0	0	0
At1g30330	ARF	auxin response transcription factor(ARF6)	64.4548	0	0	0
At1g30490	HB	HD-Zip transcription factor, Athb-9 / iden...	0	0	0	0
At1g30500	CCAAT/HAP2	transcription factor, putative / similar t...	0	0	0	0
At1g30650	WRKY	AtWRKY14	0	0	0	0
At1g30810	JUMONJI	hypothetical protein / similar to Human XE...	280.688	328.164	498.022	596.232
At1g31050	bHLH	AtbHLH111	0	0	0	0
At1g31310	Trihelix	hypothetical protein; similar to hypothetical protein GB:AAF24596 GI:6692131 from (Arabidopsis thaliana)	80.6424	66.4168	0	158.363
At1g31640	MADS		0	0	0	0
At1g32150	bZIP	AtbZIP68	266.995	244.584	242.694	0
At1g32240	GARP	expressed protein / contains similarity to...	0	0	0	0
At1g32330	HSF	AtHsfA1d	321.79	321.469	219.808	310.106
At1g32640	bHLH	AtbHLH006	0	0	0	0
At1g32770	NAC	OsNAC7 protein, putative / similar to OsNA...	51.7708	0	0	0
At1g32870	NAC	NAM protein, putative / similar to NAM pro...	398.329	429.597	252.56	0
At1g33060	NAC	NAC domain containing protein, putative / ...	0	0	0	0
At1g33240	Trihelix	DNA-binding factor, putative; similar to GT-2 factor GB: CAA51289 GI:416490 from (Arabidopsis thaliana)	0	59.4479	103.227	0
At1g33280	NAC	unknown protein /	0	0	0	0
At1g33480	C3H	unknown protein	0	0	0	0
At1g33760	AP2-EREBP	transcription factor TINY, putative	0	0	0	0
At1g34170	ARF	auxin response factor 1, putative	0	0	0	0
At1g34180	NAC	expressed protein / similar to NAM-like pr...	891.653	788.762	0	0
At1g34190	NAC	NAM(no apical meristem) protein, putative /...	568.693	516.788	698.757	595.351
At1g34310	ARF	auxin response factor 1, putative	0	0	0	0
At1g34370	C2H2	zinc finger protein, putative	689.202	616.486	230.197	0
At1g34410	ARF	auxin response factor, putative; 32824-28369	0	0	0	0
At1g34650	HB	homeodomain protein / NULL	0	0	0	0
At1g34670	MYB	AtMYB93	0	0	0	0
At1g35460	bHLH	AtbHLH080	0	0	0	0
At1g35560	TCP	DNA binding protein, putative	0	0	0	0
At1g36060	AP2-EREBP	AP2 domain transcription factor RAP2, putative	0	0	0	0
At1g42990	bZIP	AtbZIP60	590.595	550.879	730.197	1098.93
At1g43160	AP2-EREBP	AP2 domain protein RAP2.6	0	0	0	0
At1g43640	TUBBY	expressed protein	0	0	0	0
At1g43700	bZIP	AtbZIP51	0	0	0	0
At1g44830	AP2-EREBP	AP2-containing DNA-binding protein	0	185.759	0	0
At1g44890	HB	hypothetical protein	1072.77	1025.11	0	0
At1g46264	HSF	AtHsfB4	0	0	0	0
At1g46768	AP2-EREBP	putative AP2 domain transcription factor	0	0	0	0
At1g47270	TUBBY	F-box containing tubby family protein	0	0	2060.62	4826.3
At1g47870	E2F/DP	E2FC	272.897	224.101	267.299	0
At1g48000	MYB	AtMYB112	0	0	0	0
At1g49190	GARP	hypothetical protein / contains similarity...	0	0	0	0
At1g49560	GARP	expressed protein / ;supported by full-len...	0	0	0	0
At1g49720	bZIP	AtbZIP35	0	185.29	0	0
At1g49850	C3H	RING-H2 finger protein RHY1a	48.6949	82.7961	0	0
At1g49900	C2H2	zinc finger protein ATZF1, putative	0	0	0	0
At1g50420	GRAS	scarecrow-like 3 / identical to GB:AAD2440...	0	76.6624	0	107.55
At1g50440	C3H	expressed protein	239.215	293.573	356.433	122.912
At1g50600	GRAS	scarecrow-like protein / similar to SCAREC...	0	0	0	0
At1g50640	AP2-EREBP	ethylene responsive element binding factor 3 (AtER	0	0	0	295.435
At1g50680	ABI3/VP1	RAV-like DNA-binding protein, putative	0	0	0	0
At1g51070	bHLH	AtbHLH115	198.03	150.822	0	0
At1g51140	bHLH	AtbHLH122	72.7886	62.4122	84.9652	123.851
At1g51190	AP2-EREBP		0	0	0	0
At1g51700	C2C2/Dof	AtDof1.7	0	0	0	0
At1g51950	Aux/IAA	auxin regulated protein IAA18, putative / ...	0	0	0	0
At1g52150	HB	HD-Zip transcription factor / similar to H...	76.8121	102.045	0	0
At1g52830	Aux/IAA	putative IAA6 protein / similar to IAA6 pr...	0	0	0	0
At1g52880	NAC	NAM-like protein / similar to NAM (no apic...	0	0	0	0
At1g52890	NAC	NAM-like protein / similar to NAM (no apic...	0	0	0	0
At1g53010	C3H	zinc finger protein, putative	189.174	168.293	92.7931	146.588
At1g53160	SBP	SPL4	125.335	148.02	114.01	130.844
At1g53170	AP2-EREBP	putative protein	265.502	405.439	630.857	499.713
At1g53230	TCP	flower development protein cycloidea (cyc3), putat	151.528	136.075	217.904	213.226
At1g53320	TUBBY	F-box containing tubby family protein	595.034	691.514	3270.32	5905.47
At1g53820	C3H	RING-H2 zinc finger protein ATL3, putative	0	0	0	0
At1g53910	AP2-EREBP	putative protein	158.68	174.999	0	0
At1g54060	Trihelix	expressed protein; supported by full-length cDNA: Ceres:117519.	0	0	0	0
At1g54160	CCAAT/HAP2	CCAAT-binding factor B subunit, putative / ...	0	0	0	0
At1g54330	NAC	NAM protein, putative / similar to NAM pro...	0	0	0	0
At1g54830	CCAAT/HAP5	transcription factor Hap5a, putative similar to heme activated protein GI:6289057 from (Arabidopsis thaliana); supported by full-length cDNA: Ceres: 36272. GI:14577940 CCAAT-binding protein subunit HAP5 {Hypocrea jecorina} similar to Transcription factor GB:CAA74053 GI:2398533 from [Arabidopsis thaliana];supported by full-length cDNA: Ceres:26157. contains similarity to transcription factor Hap5a…	288.147	448.138	451.881	616.913
At1g55110	C2H2	zinc finger protein, putative	118.975	0	0	0
At1g55580	GRAS	hypothetical protein / predicted by genema...	259.688	0	0	0
At1g55600	WRKY	AtWRKY10	0	0	37.3847	34.3495
At1g56010	NAC	NAC1 / identical to NAC1 GB:AAF21437 GI:66...	0	0	0	0
At1g56160	MYB	AtMYB72	0	0	81.9899	0
At1g56170	CCAAT/HAP5	transcription factor Hap5a, putative similar to Transcription factor GB:CAA74053 GI:2398533 from [Arabidopsis thaliana];supported by full-length cDNA: Ceres:26157. contains similarity to transcription factor Hap5a similar to transcription factor Hap5a [Arabidopsis thaliana](GI:6523090)	348.295	343.728	0	0
At1g56650	MYB	AtMYB75	0	0	0	348.471
At1g57560	MYB	AtMYB50	0	0	0	0
At1g58100	TCP	auxin-induced basic helix-loop-helix transcription	0	0	0	0
At1g59530	bZIP	AtbZIP4	0	0	0	0
At1g59640	bHLH	AtbHLH031	0	0	0	0
At1g59750	ARF	auxin response transcription factor (ARF1)	222.971	0	0	0
At1g60040	MADS		0	0	0	0
At1g60280	NAC	hypothetical protein / contains similarity...	0	0	0	0
At1g60300	NAC	hypothetical protein / contains similarity...	0	0	0	0
At1g60380	NAC	hypothetical protein / contains similarity...	0	0	0	0
At1g61110	NAC	NAM protein, putative / similar to NAM pro...	0	0	0	0
At1g61660	bHLH	AtbHLH112	0	0	0	0
At1g61940	TUBBY	hypothetical protein	292.349	313.815	0	0
At1g62300	WRKY	AtWRKY6	301.602	241.666	84.1317	63.2785
At1g62360	HB	homeobox protein, putative / similar to ho...	0	0	0	0
At1g62700	NAC	unknown protein /	0	0	0	0
At1g62990	HB	homeodomain-containing protein HD1, putative ...	0	0	0	0
At1g63030	AP2-EREBP	transcription factor DREB1A, putative	0	0	0	0
At1g63040	AP2-EREBP	putative AP2 domain transcription factor	0	0	0	0
At1g63100	GRAS	transcription factor SCARECROW, putative / ...	0	0	0	0
At1g63490	JUMONJI	RB-binding protein -like / similar to reti...	328.167	351.432	135.28	0
At1g63650	bHLH	AtbHLH002	0	0	0	0
At1g63900	C3H	putative RING zinc finger protein	316.658	290.899	64.0341	0
At1g63910	MYB	AtMYB103	95.0393	0	0	0
At1g64000	WRKY	AtWRKY56	0	0	0	0
At1g64105	NAC	Expressed protein / ; supported by full-le...	662.438	505.156	103.752	85.0233
At1g64380	AP2-EREBP	TINY-like protein	0	0	0	0
At1g64530	NIN-like	unknown protein / ; supported by cDNA: gi_...	345.952	0	0	0
At1g64620	C2C2/Dof	AtDof1.8	0	0	0	0
At1g65040	C3H	putative RING zinc finger protein	356.341	363.052	453.067	543.418
At1g65330	MADS		0	0	0	0
At1g65360	MADS		0	0	0	56.5487
At1g65910	NAC	jasmonic acid, putative / similar to jasmo...	0	127.054	216.29	0
At1g66140	C2H2	C2H2-type zinc finger protein, putative	0	0	0	0
At1g66230	MYB	AtMYB20	0	0	0	0
At1g66350	GRAS	gibberellin regulatory protein, putative / ...	72.3692	0	0	0
At1g66370	MYB	AtMYB113	0	78.7767	165.225	214.765
At1g66380	MYB	AtMYB114	0	0	0	0
At1g66390	MYB	AtMYB90	0	0	0	0
At1g66470	bHLH	AtbHLH083	0	0	0	0
At1g66550	WRKY	AtWRKY67	0	0	0	0
At1g67030	C2H2	zinc finger protein (ZFP6)	0	0	0	92.3868
At1g67710	GARP	F12A21.15 / hypothetical protein	0	0	0	0
At1g67970	HSF	AtHsfA8	180.177	158.981	83.2079	93.6464
At1g68130	C2H2	putative C2H2-type zinc finger protein	0	0	0	0
At1g68150	WRKY	AtWRKY9	0	0	0	0
At1g68190	C2C2/Co-like	COL6	0	0	0	0
At1g68240	bHLH	AtbHLH109	0	0	0	0
At1g68320	MYB	AtMYB62	0	0	0	0
At1g68360	C2H2	putative zinc finger protein	0	0	0	0
At1g68480	C2H2	C2H2-type zinc finger protein family	0	0	0	0
At1g68520	C2C2/Co-like	COL7	0	0	0	0
At1g68550	AP2-EREBP	AP2 domain transcription factor, putative	598.502	446.351	0	0
At1g68640	bZIP	AtbZIP46	0	0	0	0
At1g68670	GARP	expressed protein / ;supported by full-len...	232.627	225.166	129.912	212.014
At1g68810	bHLH	AtbHLH030	0	0	0	0
At1g68840	ABI3/VP1	AP2 domain protein RAP2.8 (RAV2)	0	0	0	0
At1g68880	bZIP	AtbZIP8	0	0	0	0
At1g68920	bHLH	AtbHLH049	188.397	156.773	0	190.284
At1g69010	bHLH	AtbHLH102	298.579	314.915	0	0
At1g69120	MADS		0	0	0	0
At1g69170	SBP	SPL6	0	0	0	0
At1g69180	C2C2/YABBY	transcription factor CRC / identical to tr...	0	0	0	0
At1g69310	WRKY	AtWRKY57	0	53.8679	0	0
At1g69330	C3H	expressed protein	369.788	300.549	486.957	482.72
At1g69490	NAC	expressed protein / similar to N-term half...	0	0	0	0
At1g69540	MADS		215.189	256.723	300.027	262.505
At1g69560	MYB	AtMYB105	0	0	0	0
At1g69570	C2C2/Dof	AtDof1.10	0	0	0	0
At1g69580	GARP	transfactor, putative / similar to GI:4519...	0	0	0	0
At1g69690	TCP	expressed protein	67.7494	56.3059	89.2339	83.9083
At1g69780	HB	HD-Zip transcription factor, Athb-13 / ide...	0	0	0	0
At1g69810	WRKY	AtWRKY36	0	0	0	0
At1g70510	HB	homeotic protein	72.2049	86.1164	0	0
At1g70790	C2H2	zinc finger and C2 domain protein, putative	164.906	371.975	3721.69	7116.33
At1g70910	C3H	similar to RING-H2 zinc finger protein ATL3, putat	0	0	0	0
At1g70920	HB	homeodomain leucine zipper protein, putative ...	0	0	0	0
At1g71030	MYB	putative MYB family transcription factor /	0	0	0	0
At1g71130	AP2-EREBP	expressed protein	272.15	267.452	71.4788	0
At1g71450	AP2-EREBP	transcription factor TINY, putative	148.831	115.447	365.079	0
At1g71692	MADS		0	0	0	0
At1g71930	NAC	NAM-like protein / similar to NAM GB:CAA63...	0	0	0	0
At1g72050	C2H2	C2H2-type zinc finger protein family	403.841	324.802	0	0
At1g72080	HB	hypothetical protein	0	0	0	0
At1g72175	C3H	Expressed protein	364.485	387.515	303.767	249.251
At1g72220	C3H	RING-H2 zinc finger protein ATL3, putative	0	0	0	0
At1g72350	MADS		0	0	0	0
At1g72360	AP2-EREBP	AP2 domain protein RAP2.2	0	0	0	0
At1g72570	AP2-EREBP		0	0	0	0
At1g72740	MYB-related	myb family transcription factor	493.799	487.012	304.337	241.378
At1g72830	CCAAT/HAP2	CCAAT-binding factor B subunit homolog, putat...	0	0	0	0
At1g73360	HB	homeobox protein, putative / similar to ho...	99.5562	84.9057	84.6236	129.528
At1g73410	MYB	AtMYB54	74.1586	0	0	0
At1g73730	EIL	EIL3	311.411	353.806	233.773	204.899
At1g73830	bHLH	AtbHLH050	86.5374	0	0	0
At1g73870	C2C2/Co-like	CONSTANS B-box zinc finger family protein /...	0	0	0	0
At1g73950	C3H	unknown protein	0	0	0	0
At1g74080	MYB	AtMYB122	0	0	0	0
At1g74370	C3H	putative RING zinc finger protein	0	357.633	197.149	183.707
At1g74410	C3H	putative RING zinc finger protein	182.562	207.346	799.485	840.077
At1g74430	MYB	AtMYB95	0	72.7442	0	0
At1g74480	NIN-like	hypothetical protein / predicted by genscan+	0	0	0	123.646
At1g74620	C3H	putative RING zinc finger protein	83.5179	0	0	0
At1g74650	MYB	AtMYB31	0	0	0	0
At1g74840	MYB-related	myb family transcription factor	117.79	98.1828	0	0
At1g74930	AP2-EREBP	AP2 domain containing protein, putative	0	0	0	0
At1g74990	C3H	putative RING zinc finger protein	1588.31	1430.08	243.031	269.462
At1g75250	MYB-related	myb-related protein	0	0	0	0
At1g75390	bZIP	AtbZIP44	0	0	0	0
At1g75410	HB	BEL1-like homeodomain 3 protein	0	0	0	0
At1g75430	HB	homeodomain protein BELL1, putative / simi...	0	0	0	0
At1g75490	AP2-EREBP	AP2-domain DNA-binding protein -like	0	0	0	0
At1g75520	C2H2	unknown protein	0	0	0	0
At1g75540	C2C2/Co-like	CONSTANS B-box zinc finger family protein /...	0	0	0	0
At1g76350	NIN-like	hypothetical protein / similar to nodule i...	140.855	0	147.778	148.591
At1g76420	NAC	unknown protein / N-term similar to N-term...	0	0	0	0
At1g76580	SBP	SPL16	0	0	0	0
At1g76870	Trihelix	hypothetical protein; predicted by genemark.hmm	42.508	0	0	0
At1g76880	Trihelix	GT-like trihelix DNA-binding protein, putative; similar to GT2 (Arabidopsis thaliana) GI:2664202, GI:416490	0	0	0	0
At1g76890	Trihelix	trihelix DNA-binding protein (GT2); identical to GT2 factor (Arabidopsis thaliana) GI:416490, GI:2664202 (DNA binding factor GT-2 from Arabidopsis);supported by full-length cDNA: Ceres:3190.	0	0	0	0
At1g76900	TUBBY	Tub family protein, putative	523.394	596.185	346.863	286.404
At1g77080	MADS		69.2338	87.5799	114.602	20.9431
At1g77200	AP2-EREBP	transcription factor TINY, putative	0	0	0	0
At1g77450	NAC	GRAB1-like protein / similar to GRAB1 prot...	0	0	206.317	412.579
At1g77570	HSF	putative DNA-binding protein / similarity ...	318.545	194.635	0	0
At1g77640	AP2-EREBP	AP2 transcription factor - like protein	333.856	329.654	0	466.586
At1g77830	C3H	hypothetical protein	0	0	0	0
At1g77850	ARF	auxin response factor, putative	1219.77	942.656	0	0
At1g77920	bZIP	AtbZIP50	0	0	0	0
At1g77950	MADS		0	0	0	0
At1g77980	MADS		305.616	547.74	2134.85	1580.11
At1g78080	AP2-EREBP	putative protein	0	0	0	0
At1g78600	C2C2/Co-like	CONSTANS B-box zinc finger family protein /...	104.625	0	0	0
At1g79180	MYB	AtMYB63	0	0	0	0
At1g79430	GARP	transfactor, putative / similar to transfa...	0	0	0	0
At1g79580	NAC	NAM (no apical meristem)-like protein OsNAC4,...	120.249	112.414	136.243	136.971
At1g79700	AP2-EREBP	F20B17.12	399.158	301.61	0	0
At1g79840	HB	homeodomain protein, GLABRA2	0	0	0	0
At1g80580	AP2-EREBP	unknown protein	0	0	0	0
At1g80590	WRKY	AtWRKY66	168.936	156.272	0	0
At1g80730	C2H2	zinc finger protein	0	0	0	0
At1g80840	WRKY	AtWRKY40	148.466	152.315	0	0
At2g01060	GARP	transfactor-like protein / similar to tran...	548.493	419.577	0	0
At2g01200	Aux/IAA	putative auxin-induced protein	0	0	0	0
At2g01430	HB	putative homeodomain transcription factor /	0	0	0	0
At2g01500	HB	putative homeodomain transcription factor /...	0	0	0	0
At2g01570	GRAS	putative RGA1, giberellin repsonse modulation...	173.957	195.586	0	0
At2g01760	GARP	putative two-component response regulator pro...	131.248	134.196	0	0
At2g01940	C2H2	putative C2H2-type zinc finger protein	18.7651	0	0	0
At2g02060	GARP	unknown protein /	0	0	0	0
At2g02070	C2H2	putative C2H2-type zinc finger protein	163.62	158.6	0	0
At2g02080	C2H2	putative C2H2-type zinc finger protein	0	0	0	0
At2g02450	NAC	NAM (no apical meristem)-like protein / ;...	0	0	0	0
At2g02470	Alfin-like	putative PHD-type zinc finger protein	384.397	339.88	216.074	357.493
At2g02820	MYB	AtMYB88	0	0	0	0
At2g03060	MADS		346.804	484.866	871.023	765.645
At2g03340	WRKY	AtWRKY3	0	0	0	0
At2g03470	MYB	putative MYB family transcription factor /	442.927	388.519	635.502	985.418
At2g03500	GARP	expressed protein / related to putative tw...	0	0	0	0
At2g03710	MADS		0	0	0	0
At2g04038	bZIP	AtbZIP48	0	0	0	0
At2g04240	C3H	putative protein	0	0	0	0
At2g04880	WRKY	AtWRKY1	202.697	171.321	0	0
At2g04890	GRAS	putative SCARECROW gene regulator / ; sup...	213.84	0	0	0
At2g06020	GARP	hypothetical protein / predicted by gensca...	0	0	0	0
At2g12900	bZIP	AtbZIP33	0	0	0	0
At2g12980	bZIP	AtbZIP32	0	0	0	0
At2g13150	bZIP	AtbZIP31	0	0	0	0
At2g13570	CCAAT/HAP3	putative CCAAT-box binding trancription facto...	261.906	736.837	3131.57	2183.55
At2g14210	MADS		0	0	0	0
At2g14760	bHLH	AtbHLH084	0	0	0	0
At2g15580	C3H	putative RING-H2 zinc finger protein	0	0	0	0
At2g15660	MADS		0	0	0	0
At2g15740	C2H2	putative C2H2-type zinc finger protein	47.1846	0	0	22.5746
At2g16400	HB	homeodomain protein / ; supported by cDNA:...	0	0	418.389	176.841
At2g16720	MYB	AtMYB7	163.437	147.802	0	0
At2g16910	bHLH	AtbHLH021	0	0	0	0
At2g17040	NAC	NAM (no apical meristem)-like protein / si...	0	0	0	0
At2g17150	NIN-like	unknown protein / similar to A. thaliana h...	0	0	0	0
At2g17180	C2H2	putative C2H2-type zinc finger protein	0	0	103.513	62.4969
At2g17560	HMG-box	putative HMG protein / ;supported by full...	646.077	560.279	0	0
At2g17770	bZIP	AtbZIP27	0	0	0	252.543
At2g17950	HB	homeodomain transcription factor, WUSCHEL /...	0	137.364	0	0
At2g18060	NAC	putative NAM (no apical meristem)-like protei...	0	0	0	0
At2g18160	bZIP	AtbZIP2	193.678	194.218	660.588	389.621
At2g18280	TUBBY	F-box containing tubby family protein	39.1741	115.963	1546.38	2883.38
At2g18300	bHLH	AtbHLH064	0	0	0	0
At2g18380	C2C2/GATA	GATA zinc finger protein	0	0	0	0
At2g18490	C2H2	putative C2H2-type zinc finger protein	0	0	0	0
At2g18550	HB	homeodomain protein /	144.805	148.405	186.738	202.394
At2g18670	C3H	putative RING zinc finger protein	188.01	243.596	322.88	401.281
At2g20180	bHLH	AtbHLH015	0	0	0	0
At2g20350	AP2-EREBP	putative AP2 domain transcription factor	0	0	0	0
At2g20400	GARP	unknown protein /	415.605	374.705	0	284.441
At2g20570	GARP	expressed protein / ; supported by cDNA: g...	0	0	0	0
At2g20880	AP2-EREBP	AP2 domain transcription factor	0	0	0	0
At2g21230	bZIP	AtbZIP30	72.5975	0	0	0
At2g21320	C2C2/Co-like	COL3	0	0	0	0
At2g21900	WRKY	AtWRKY59	0	0	0	0
At2g22120	C3H	hypothetical protein	334.908	305.625	387.44	0
At2g22200	AP2-EREBP	AP2 domain transcription factor RAP2, putative	0	0	0	0
At2g22430	HB	homeodomain transcription factor BEL1) / ; su	0	0	0	0
At2g22540	MADS		0	0	0	0
At2g22630	MADS		78.0207	0	0	0
At2g22670	Aux/IAA	auxin-regulated protein IAA8) / ;support...	390.281	476.966	172.603	0
At2g22750	bHLH	AtbHLH018	0	0	0	0
At2g22760	bHLH	AtbHLH019	0	0	0	0
At2g22770	bHLH	AtbHLH020	0	0	0	0
At2g22800	HB	homeobox-leucine zipper protein HAT9	0	0	0	0
At2g22850	bZIP	AtbZIP6	0	0	111.549	124.182
At2g23290	MYB	AtMYB70	319.659	246.746	145.13	0
At2g23320	WRKY	AtWRKY15	0	0	0	361.145
At2g23340	AP2-EREBP	putative AP2 domain transcription factor	0	0	426.957	879.035
At2g23740	C2H2	C2H2-type zinc finger protein family	193.96	176.651	159.47	164.412
At2g23760	HB	BEL1-like homeobox 4 protein	0	73.1004	0	0
At2g23780	C3H	putative RING zinc finger protein	0	120.475	296.115	404.786
At2g24260	bHLH	AtbHLH066	860.365	782.218	0	0
At2g24340	bZIP	AtbZIP71	0	0	0	0
At2g24430	NAC	NAM (no apical meristem)-like protein /	184.395	163.998	0	0
At2g24500	C2H2	FZF, putative C2H2-type zinc finger protein	820.591	661.438	125.691	125.782
At2g24570	WRKY	AtWRKY17	122.599	0	0	0
At2g24790	C2C2/Co-like	CONSTANS B-box zinc finger family protein /...	0	0	0	0
At2g24840	MADS		0	0	0	0
At2g25000	WRKY	AtWRKY60	0	169.609	0	0
At2g25180	GARP	putative two-component response regulator pro...	0	0	0	0
At2g25230	MYB	AtMYB100	0	0	0	0
At2g25820	AP2-EREBP	TINY-like AP2 domain transcription factor	0	0	0	0
At2g25990	C2C2/Co-like	unknown protein	0	0	0	0
At2g26150	HSF	AtHsfA2	0	0	0	0
At2g26320	MADS		0	0	0	0
At2g26580	C2C2/YABBY	hypothetical protein / predicted by genscan	0	0	0	0
At2g26880	MADS		0	0	0	0
At2g26940	C2H2	hypothetical protein F12C20.2	0	0	0	0
At2g26950	MYB	AtMYB104	0	0	0	0
At2g26960	MYB	AtMYB81	0	0	0	0
At2g27050	EIL	EIL1	0	0	442.833	711.543
At2g27100	C2H2	SERRATE protein	363.083	291.083	0	0
At2g27220	HB	homeodomain protein /	0	0	0	0
At2g27300	NAC	NAM (no apical meristem)-like protein /	0	0	0	0
At2g27470	CCAAT/HAP3	putative CCAAT-binding transcription factor subunit	0	88.1265	44.4659	0
At2g27940	C3H	putative RING zinc finger protein	85.0227	71.7498	77.1979	94.9025
At2g27990	HB	homeodomain protein /	0	0	0	0
At2g28160	bHLH	AtbHLH029	0	0	0	0
At2g28200	C2H2	ZAT5, zinc finger protein;C2H2-type zinc finger protein	0	0	0	0
At2g28350	ARF	auxin respone transcription factor	958.523	786.823	0	95.3539
At2g28510	C2C2/Dof	AtDof2.1	94.5737	92.3133	86.4453	0
At2g28550	AP2-EREBP	AP2 domain containing protein RAP2.7,AP2/EREBP-like transcription factor LEAFY,putative AP2 domain transcription factor	0	0	0	0
At2g28610	HB	putative homeodomain transcription factor /...	73.0103	0	0	0
At2g28700	MADS		0	0	0	0
At2g28710	C2H2	putative C2H2-type zinc finger protein	0	0	0	0
At2g28810	C2C2/Dof	AtDof2.2	79.0668	69.9425	0	0
At2g29060	GRAS	putative SCARECROW gene regulator /	0	0	0	0
At2g30250	WRKY	AtWRKY25	77.7046	67.7464	40.1869	0
At2g30410	TCP	TCP1-chaperonin cofactor A isolog	1064.29	1032.18	1000.56	710.536
At2g30470	ABI3/VP1	putative VP1	108.05	87.7455	58.349	0
At2g30580	C3H	putative C3HC4 zinc finger protein	440.101	477.75	473.188	345.084
At2g30590	WRKY	AtWRKY21	0	0	0	0
At2g31070	TCP	expressed protein	0	78.3684	94.99	120.623
At2g31180	MYB	AtMYB14	0	46.8215	0	0
At2g31210	bHLH	AtbHLH091	0	0	0	0
At2g31230	AP2-EREBP	ethylene response factor, putative	0	0	0	0
At2g31370	bZIP	AtbZIP59	175.803	199.782	0	0
At2g32370	HB	homeodomain protein /	0	0	0	0
At2g32460	MYB	AtMYB101	130.308	186.918	1404	2898.86
At2g32930	C2H2	expressed protein	0	98.7873	287.185	279.608
At2g33310	Aux/IAA	auxin regulated protein IAA13) / GB:S5849...	0	56.3286	0	0
At2g33350	C2C2/Co-like	COL14	0	0	722.326	236.53
At2g33480	NAC	putative NAM (no apical meristem)-like protei...	0	0	0	0
At2g33500	C2C2/Co-like	CONSTANS B-box zinc finger family protein /	0	0	0	0
At2g33710	AP2-EREBP	AP2 domain transcription factor RAP2, putative	0	0	0	0
At2g33810	SBP	SPL3	0	0	0	0
At2g33860	ARF	auxin response transcription factor 3 (ETTIN	0	0	0	0
At2g33880	HB	putative homeodomain transcription factor /	0	174.183	143.59	0
At2g34140	C2C2/Dof	AtDof2.3	0	0	0	0
At2g34440	MADS		0	0	573.532	841.702
At2g34450	HMG-box	putative HMG protein / ; supported by full...	229.394	202.593	0	0
At2g34710	HB	HD-Zip transcription factor, Athb-14 / ide...	0	0	0	0
At2g34720	CCAAT/HAP2	putative CCAAT-binding transcription factor s...	181.446	229.947	173.264	105.314
At2g34820	bHLH	AtbHLH053	202.299	164.325	0	0
At2g34830	WRKY	AtWRKY35	0	0	0	0
At2g34880	JUMONJI	unknown protein /	183.549	175.026	0	115.344
At2g35530	bZIP	AtbZIP16	0	0	0	0
At2g35670	C2H2	negative regulator of seed dev without pollination	0	0	0	72.3722
At2g35700	AP2-EREBP	putative AP2 domain transcription factor	0	0	0	0
At2g35940	HB	BEL1-like homeobox 1 protein BLH4) / ; su...	81.9466	0	0	0
At2g36010	E2F/DP	E2FA	132.488	108.28	0	0
At2g36080	ABI3/VP1	putative DNA-binding protein RAV2	0	0	0	0
At2g36270	bZIP	AtbZIP39	0	0	0	0
At2g36450	AP2-EREBP	DRE binding protein	0	0	0	0
At2g36610	HB	homeodomain protein /	0	0	0	0
At2g36890	MYB	AtMYB38	0	0	0	0
At2g37000	TCP	unknown protein	0	0	0	0
At2g37060	CCAAT/HAP3	putative CCAAT-box binding trancription facto...	0	0	0	0
At2g37150	C3H	putative protein with C-terminal RING finger	0	0	0	0
At2g37260	WRKY	AtWRKY44	0	0	0	0
At2g37430	C2H2	zinc finger protein;putative C2H2-type zinc finger protein	0	0	0	0
At2g37580	C3H	Expressed protein	0	0	0	0
At2g37590	C2C2/Dof	AtDof2.4	74.5789	77.5934	91.6998	109.501
At2g37630	MYB	AtMYB91	0	0	0	0
At2g37650	GRAS	putative SCARECROW gene regulator /	0	0	133.798	0
At2g37740	C2H2	putative C2H2-type zinc finger protein	0	0	0	240.089
At2g37950	C3H	unknown protein	415.87	395.244	0	0
At2g38250	Trihelix	putative GT-1-like transcription factor; supported by cDNA: gi_17981039	0	0	0	0
At2g38340	AP2-EREBP	DREB-like AP2 domain transcription factor	0	0	0	0
At2g38470	WRKY	AtWRKY33	120.602	117.63	89.0485	0
At2g38880	CCAAT/HAP3	putative CCAAT-binding transcription factor s...	682.527	578.671	0	0
At2g38950	JUMONJI	unknown protein /	375.306	373.159	0	0
At2g39250	AP2-EREBP	putative AP2 domain transcription factor	0	0	0	0
At2g39880	MYB	AtMYB25	372.044	321.486	282.375	212.078
At2g40200	bHLH	AtbHLH051	282.936	258.144	266.231	311.921
At2g40210	MADS		0	0	0	0
At2g40220	AP2-EREBP	putative protein	0	0	0	0
At2g40260	GARP	hypothetical protein / predicted by genefi...	137.351	0	215.413	0
At2g40350	AP2-EREBP	AP2 domain transcription factor	252.895	218.38	0	82.2379
At2g40620	bZIP	AtbZIP18	115.048	244.879	978.35	2016.25
At2g40740	WRKY	AtWRKY55	0	0	0	0
At2g40750	WRKY	AtWRKY54	0	0	0	0
At2g40950	bZIP	AtbZIP17	558.112	492.33	0	0
At2g40970	GARP	unknown protein / similar to cytoskeletal ...	0	0	0	0
At2g41070	bZIP	AtbZIP12	0	0	0	0
At2g41690	HSF	AtHsfB3	0	0	0	0
At2g41710	AP2-EREBP	putative AP2 domain transcription factor	312.424	0	152.139	0
At2g41940	C2H2	putative C2H2-type zinc finger protein	0	0	0	0
At2g42030	C3H	putative RING zinc finger protein	598.091	576.907	493.488	612.924
At2g42200	SBP	SPL9	0	0	0	0
At2g42280	bHLH	AtbHLH129	0	0	0	0
At2g42300	bHLH	AtbHLH048	0	67.3981	0	0
At2g42380	bZIP	AtbZIP34	0	0	569.542	537.159
At2g42410	C2H2	putative SUPERMAN-like C2H2 zinc finger transcript	0	0	0	0
At2g42660	GARP	hypothetical protein / predicted by gensca...	0	0	0	0
At2g42830	MADS		0	0	197.133	0
At2g43000	NAC	NAM (no apical meristem)-like protein /	0	0	0	0
At2g43010	bHLH	AtbHLH009	0	175.831	0	0
At2g43140	bHLH	AtbHLH130	0	0	0	0
At2g43500	NIN-like	hypothetical protein / predicted by genefi...	98.0127	87.1971	0	0
At2g44195	HB	hypothetical protein / predicted by genscan	0	0	0	0
At2g44430	Trihelix	unknown protein	0	0	0	0
At2g44580	C3H	putative RING zinc finger protein	0	0	0	0
At2g44730	Trihelix	unknown protein	0	0	0	0
At2g44745	WRKY	AtWRKY12	0	0	0	0
At2g44840	AP2-EREBP	putative ethylene response element binding protein	0	0	0	0
At2g44910	HB	homeobox-leucine zipper protein, Athb-4 / ...	0	0	0	0
At2g44940	AP2-EREBP	putative AP2 domain transcription factor	0	0	0	0
At2g45050	C2C2/GATA	GATA zinc finger protein	0	0	0	0
At2g45120	C2H2	putative C2H2-type zinc finger protein	0	0	0	0
At2g45160	GRAS	putative SCARECROW gene regulator /	0	66.8384	44.4879	0
At2g45190	C2C2/YABBY	YABBY1, expressed protein; supported by cDNA: g.	0	0	0	0
At2g45650	MADS		0	0	0	0
At2g45660	MADS		0	0	0	0
At2g45680	TCP	putative PCF2-like DNA binding protein	54.2854	0	0	135.427
At2g46040	ARID	hypothetical protein / predicted by gensca...	0	0	0	0
At2g46130	WRKY	AtWRKY43	0	0	0	0
At2g46270	bZIP	AtbZIP55	0	0	287.237	247.755
At2g46310	AP2-EREBP	putative AP2 domain transcription factor	0	0	0	0
At2g46400	WRKY	AtWRKY46	43.1282	61.4397	0	0
At2g46410	MYB-related	myb-related protein CAPRICE (CPC)	0	0	0	0
At2g46510	bHLH	AtbHLH017	171.746	240.344	0	0
At2g46530	ARF	putative ARF1 family auxin responsive transcriptio	0	0	0	0
At2g46590	C2C2/Dof	AtDof2.5	0	0	0	0
At2g46680	HB	homeodomain transcription factor HD-zi... 90	0	0	0	0
At2g46770	NAC	NAM (no apical meristem)-like protein /	0	0	0	0
At2g46830	MYB-related	MYB-related transcription factor (CCA1)	127.489	101.668	436.151	243.258
At2g46870	ABI3/VP1	putative RAV-like B3 domain DNA binding protein	0	0	0	0
At2g46990	Aux/IAA	auxin-induced protein IAA20) / identical ...	0	0	0	0
At2g47070	SBP	SPL1	0	0	0	0
At2g47190	MYB	AtMYB2	0	0	0	0
At2g47260	WRKY	AtWRKY23	0	86.7366	106.671	173.425
At2g47460	MYB	AtMYB12	0	0	0	0
At2g47520	AP2-EREBP	AP2 domain transcription factor RAP2, putative	0	0	0	0
At2g47810	CCAAT/HAP3	putative CCAAT-box binding trancription facto...	0	124.138	195.051	264.351
At2g47890	C2C2/Co-like	COL13	0	0	0	0
At2g47900	TUBBY	F-box containing tubby family protein	209.289	231.314	171.749	0
AT3g01080	WRKY	AtWRKY58	0	0	0	0
AT3g01140	MYB	AtMYB106	119.512	127.119	0	0
At3g01220	HB	HD-Zip transcription factor / similar to h...	31.9855	0	0	0
At3g01330	E2F/DP	E2FE	223.094	172.014	350.179	333.267
At3g01470	HB	homeobox-leucine zipper protein HAT5	0	0	0	0
AT3g01530	MYB	AtMYB57	0	0	0	0
At3g01970	WRKY	AtWRKY45	0	0	0	0
At3g02150	TCP	expressed protein	0	0	0	0
At3g02290	C3H	expressed protein	193.312	151.572	173.587	184.59
At3g02310	MADS		0	0	0	0
At3g02340	C3H	hypothetical protein	0	0	327.191	444.412
At3g02380	C2C2/Co-like	COL2	0	0	0	0
At3g02790	C2H2	C2H2-type zinc finger protein family	532.757	377.111	201.397	128.582
At3g02830	C2H2	zinc finger protein 1 (zfn1)	321.935	408.641	881.759	708.572
AT3g02940	MYB	AtMYB107	0	0	0	0
At3g02990	HSF	AtHsfA1e	0	0	0	0
At3g03200	NAC	NAM-like protein (no apical meristem) /	0	0	0	55.2811
At3g03260	HB	homeodomain protein / similar to L1 specif...	0	0	0	0
At3g03450	GRAS	RGA1-like protein / similar to RGA1 protei...	97.9463	120.999	0	0
At3g03550	C3H	C3HC4-type RING zinc finger protein-like	0	0	0	0
At3g04030	GARP	transfactor-like / similar to transfactor ...	0	0	0	0
At3g04060	NAC	NAM-like protein (no apical meristem) / si...	0	0	0	0
At3g04070	NAC	NAM-like protein (no apical meristem) / si...	0	152.164	143.71	0
At3g04100	MADS		0	0	0	0
At3g04410	NAC	hypothetical protein / predicted by genscan+	0	0	0	0
At3g04420	NAC	expressed protein / ; supported by cDNA: g...	0	0	0	0
At3g04450	GARP	transfactor, putative / similar to transfa...	92.4882	0	0	0
At3g04670	WRKY	AtWRKY39	179.311	153.274	0	300.561
At3g04700	HB	hypothetical protein / similar to hypothet...	143.419	517.079	5591.34	8020.09
At3g04730	Aux/IAA	auxin-induced protein / identical to GB:AA...	0	0	0	0
At3g05690	CCAAT/HAP2	putative transcription factor / similar to...	0	0	0	0
At3g05860	MADS		0	0	0	0
At3g06120	bHLH	AtbHLH045	0	0	0	0
At3g06380	TUBBY	F-box containing tubby family protein	117.582	82.8055	49.4501	68.1141
AT3g06490	MYB	AtMYB108	76.6332	71.8244	77.0555	60.2082
At3g06740	C2C2/GATA	GATA zinc finger protein ;supported by full-length cDNA: Ceres:110655.	0	0	0	0
At3g07340	bHLH	AtbHLH062	0	0	0	0
At3g07650	C2C2/Co-like	COL9	0	0	0	0
At3g07940	C2H2	putative GTPase activating protein	80.3299	96.398	392.387	470.575
AT3g08500	MYB	AtMYB83	0	0	0	0
At3g09290	C2H2	C2H2-type zinc finger protein family	0	0	0	0
AT3g09370	MYB	AtMYB3R3	362.51	300.144	313.414	411.837
At3g10040	Trihelix	unknown protein; predicted by genscan, est match	0	0	0	0
AT3g10470	C2H2	expressed protein Pfam HMM hit: zinc finger: C2H2	0	0	1086.49	827.053
At3g10490	NAC	expressed protein / N-terminus similar to ...	56.0243	46.9731	0	38.1246
At3g10500	NAC	expressed protein / N-terminus similar to ...	264.574	283.581	0	0
At3g10760	GARP	unknown protein /	0	0	0	0
At3g10800	bZIP	AtbZIP28	608.578	557.891	708.095	642.247
At3g10810	C3H	putative RING zinc finger protein	0	0	0	0
At3g11020	AP2-EREBP	ethylene responsive element binding factor 9	221.578	245.357	0	201.65
At3g11100	Trihelix	expressed protein; supported by full-length cDNA: Ceres: 126401.	0	0	310.286	684.082
At3g11110	C3H	putative zinc finger protein	0	0	0	0
At3g11200	Alfin-like	putative nucleic acid binding protein	473.408	457.212	426.308	403.93
AT3g11440	MYB	AtMYB65	243.187	250.927	340.192	0
At3g12250	bZIP	AtbZIP45	0	0	0	0
At3g12480	CCAAT/HAP5	transcription factor Hap5a, putative ; supported by full-length cDNA: Ceres: 21604. contains similarity to transcription factor Hap5a transcription factor, Arabidopsis thaliana, EMBL:Y13726 Similar to Schizosaccharomyces CCAAT-binding factor (gb|U88525). EST gb|T04310 comes from this gene;supported by full-length cDNA: Ceres:1911. similar to heme activated protein GI:6289057 from (Arabidopsis tha…	427.948	382.375	120.662	87.0726
AT3g12720	MYB	AtMYB67	0	0	0	0
At3g12730	GARP	regulatory protein of P-starvation acclimatio...	133.796	123.945	172.933	198.831
AT3g12820	MYB	AtMYB10	147.697	75.0763	0	0
At3g13040	GARP	expressed protein / ;supported by full-len...	64.1813	69.8167	0	0
At3g13350	HMG-box	expressed protein	0	110.13	87.2814	142.203
AT3g13540	MYB	AtMYB5	0	0	0	0
At3g13810	C2H2	zinc finger protein, putative	0	0	0	0
At3g13840	GRAS	hypothetical protein / predicted by genema...	0	0	0	0
AT3g13890	MYB	AtMYB26	0	0	0	0
At3g14020	CCAAT/HAP2	putative transcription factor / similar to...	311.556	306.665	409.738	434.746
At3g14180	Trihelix	hypothetical protein; predicted by genemark.hmm; supported by cDNA: gi_18176239	0	0	0	0
At3g14230	AP2-EREBP	AP2 domain protein RAP2.2	121.578	164.1	0	0
At3g14320	C3H	putative zinc finger protein	145.286	116.86	108.199	152.153
At3g14740	C2H2	zinc finger protein-related	125.267	126.426	94.4324	93.3894
At3g15030	TCP	unknown protein	0	0	0	0
At3g15170	NAC	NAM-like protein / similar to NAM (no apic...	0	0	0	0
At3g15210	AP2-EREBP	transcription factor, putative	0	0	467.834	0
At3g15270	SBP	SPL5	0	0	0	0
At3g15500	NAC	putative jasmonic acid regulatory protein /...	0	0	0	0
At3g15510	NAC	putative jasmonic acid regulatory protein /...	0	0	0	0
At3g15540	Aux/IAA	early auxin-induced protein, IAA19 / ident...	0	0	0	0
At3g15740	C3H	putative protein	747.568	622.641	520.581	341.013
At3g16090	C3H	expressed protein	214.411	192.6	0	0
At3g16280	AP2-EREBP	transcription factor TINY, putative	0	0	0	0
AT3g16320	AP2-EREBP	transcription factor TINY-like protein	156.625	146.074	134.937	117.132
At3g16770	AP2-EREBP	putative protein	0	0	0	0
AT3g16790	AP2-EREBP	AP2 domain transcription factor RAP2.3	0	0	0	0
At3g16857	GARP	ARR1 protein, putative / similar to ARR1 p...	0	0	0	0
At3g16870	C2C2/GATA	GATA zinc finger protein predicted by genemark.hmm, contains Pfam profile:PF00320 GATA:GATA zinc finger	216.221	185.707	215.171	238.766
At3g17050	HB	unknown protein	0	0	0	0
At3g17600	Aux/IAA	putative auxin-induced protein / similar t...	0	0	0	0
At3g17610	bZIP	AtbZIP64	0	0	0	0
At3g17730	NAC	hypothetical protein / similar to GRAB1 pr...	0	0	0	0
AT3g18100	MYB	AtMYB4R1	209.454	169.569	151.533	252.626
At3g18290	C2H2	zinc finger protein, putative	212.032	204.306	293.576	320.669
At3g18400	NAC	organ separation protein, putative / simil...	0	96.8545	0	0
At3g18650	MADS		0	0	0	0
At3g18930	C3H	unknown protein	0	0	0	0
At3g19140	C2H2	zinc finger protein, putative	0	73.4331	80.1391	53.8141
At3g19290	bZIP	AtbZIP38	178.843	169.286	94.9273	61.3712
At3g19500	bHLH	AtbHLH113	142.529	112.749	131.439	0
At3g19510	HB	putative homeobox protein, HAT3.1 / simila...	179.044	0	0	0
At3g19580	C2H2	zinc finger protein, putative	256.772	176.82	0	104.953
At3g19860	bHLH	AtbHLH121	0	0	0	0
At3g19910	C3H	expressed protein	686.904	534.953	428.913	704.306
AT3g20300	AP2-EREBP	ethylene responsive element binding factor-like	0	0	1567.94	3218.98
At3g20310	AP2-EREBP	ethylene responsive element binding factor 7	160.588	254.399	671.879	526.212
At3g20740	PcG-Esc		242.17	305.363	192.648	0
At3g20770	EIL	EIN3	0	0	774.985	1282.19
At3g20840	AP2-EREBP		0	0	0	0
At3g20910	CCAAT/HAP2	CCAAT-binding factor B chain, putative / s...	392.647	353.687	258.384	231.697
At3g21175	C2C2/GATA	GATA zinc finger protein similar to zing finger protein ZIM gi:8918533 from [Arabidopsis thaliana]; supported by cDNA: 12996.	245.77	250.655	0	0
At3g21270	C2C2/Dof	AtDof3.1	64.6349	52.0414	73.6981	65.4293
At3g21890	C2C2/Co-like	CONSTANS B-box zinc finger family protein /...	552.809	548.559	590.226	258.904
At3g22830	HSF	AtHsfA6b	0	0	0	0
At3g23030	Aux/IAA	auxin-inducible gene IAA2) / identical to...	0	0	0	0
At3g23050	Aux/IAA	indoleacetic acid IAA)-inducible gene	0	0	0	0
At3g23060	C3H	unknown protein	570.869	579.249	371.618	0
At3g23130	C2H2	Controls the stamen and carpel whorl boundaries	0	0	0	0
At3g23210	bHLH	AtbHLH034	1234.07	1070.55	853.468	534.17
At3g23220	AP2-EREBP	ethylene responsive element binding protein, putat	0	0	0	0
At3g23230	AP2-EREBP	ethylene responsive element binding protein, putat	0	0	0	0
At3g23240	AP2-EREBP	ethylene response factor 1 (ERF1)	0	0	0	0
AT3g23250	MYB	AtMYB15	0	0	0	0
At3g23690	bHLH	AtbHLH077	0	0	100.171	0
At3g24050	C2C2/GATA	GATA transcription factor 1 (AtGATA-1) identical to GATA transcription factor 1 (AtGATA-1) GB:Y13648 [Arabidopsis thaliana];supported by full-length cDNA: Ceres:36927.	305.809	225.947	0	0
At3g24120	GARP	transfactor, putative / similar to GB:BAA7...	236.2	239.929	320.784	415.853
At3g24140	bHLH	AtbHLH097	0	0	0	109.199
AT3g24310	MYB	AtMYB71	0	0	0	0
At3g24490	Trihelix	hypothetical protein; predicted by genemark.hmm	359.557	344.413	282.046	193.286
At3g24520	HSF	AtHsfC1	0	0	0	0
At3g24650	ABI3/VP1	abscisic acid-insensitive protein 3 (ABI3)	0	0	0	0
At3g25710	bHLH	AtbHLH032	0	0	0	0
At3g25730	ABI3/VP1	AP2 domain transcription factor RAV, putative	0	0	0	0
AT3g25750	AP2-EREBP	RAV1 DNA-binding protein-like	0	0	0	0
At3g25790	GARP	expressed protein / ;supported by full-le...	0	0	0	0
At3g25890	AP2-EREBP	AP2 domain transcription factor, putative	0	173.296	222.486	0
AT3g25900	AP2-EREBP	AP2 domain transcription factor-like protein	0	73.2508	695.013	1519.95
At3g25990	Trihelix	putative DNA-binding protein, GT-1; similar to GT-1 GB:AAA66473 from (Arabidopsis thaliana)	373.691	411.668	0	0
At3g26730	C3H	RING zinc finger protein, putative	423.988	429.985	0	264.663
At3g26744	bHLH	AtbHLH116	233.298	239.335	201.094	0
At3g26790	ABI3/VP1	transcriptional regulator (FUSCA3)	71.769	0	0	0
At3g27010	TCP	unknown protein	0	0	0	0
AT3g27780	MYB	AtMYB118	0	0	0	0
At3g27810	MYB	AtMYB21	0	0	0	0
AT3g27920	MYB	AtMYB0	0	0	0	0
At3g28210	C2H2	zinc finger protein (PMZ), putative	0	0	0	305.973
AT3g28470	MYB	AtMYB35	0	0	0	0
AT3g28910	MYB	AtMYB30	0	0	0	0
AT3g29020	MYB	AtMYB110	0	0	0	0
At3g29035	NAC	hypothetical protein / similar to GB:CAA63...	0	0	0	0
AT3g30210	MYB	AtMYB121	0	111.157	0	0
At3g30260	MADS		0	0	0	0
At3g30460	C3H	RING zinc finger protein	0	0	0	0
At3g30530	bZIP	AtbZIP42	0	0	0	0
At3g42790	Alfin-like	nucleic acid binding protein-like	670.179	516.789	429.197	346.563
At3g43430	C3H	RING finger-like protein	0	0	0	0
At3g44350	NAC	NAC domain -like protein / Tobacco elicito...	0	0	0	0
At3g44460	bZIP	AtbZIP67	0	0	0	0
At3g45260	C2H2	zinc finger protein	0	0	114.452	84.3886
At3g45310	CPP	cysteine proteinase AALP, putative	0	0	0	0
At3g45610	C2C2/Dof	AtDof3.2	0	0	0	0
At3g46070	C2H2	zinc finger -like protein	0	0	0	0
AT3g46130	MYB	AtMYB48	0	0	0	0
At3g46600	GRAS	scarecrow-like protein / scarecrow-like 11...	0	0	0	0
At3g46640	GARP	putative protein / several hypothetical pr...	435.026	599.26	828.925	0
At3g47500	C2C2/Dof	AtDof3.3	132.506	126.653	0	75.865
AT3g47600	MYB	AtMYB94	127.763	118.965	142.962	0
At3g47620	TCP	putative protein	0	0	0	0
At3g47640	bHLH	AtbHLH047	177.072	211.406	180.125	183.88
At3g47990	C3H	RING zinc finger protein, putative	221.329	263.645	0	0
At3g48100	GARP	response reactor 2 (ATRR2) / ; supported ...	146.745	88.6552	0	0
AT3g48920	MYB	AtMYB45	0	0	0	0
At3g49340	CPP	cysteine protease	0	58.3279	68.1158	85.2685
At3g49530	NAC	NAC2-like protein / NAC2 - Arabidopsis tha...	169.584	257.784	0	0
AT3g49690	MYB	AtMYB84	98.5123	0	121.499	0
At3g49760	bZIP	AtbZIP5	0	0	0	0
AT3g49930	C2H2	zinc-finger-like protein	183.254	171.077	245.401	297.964
At3g49950	GRAS	putative protein / lateral suppressor prot...	0	0	0	0
AT3g50060	MYB	AtMYB77	606.1	512.176	112.456	129.977
At3g50260	AP2-EREBP	abscisic acid-insensitive 4 (ABI4)	0	0	0	0
At3g50410	C2C2/Dof	AtDof3.4	0	0	101.758	0
At3g50650	GRAS	scarecrow-like 7 (SCL7) /	0	0	0	0
At3g50700	C2H2	zinc finger protein	219.087	185.715	0	297.238
At3g50870	C2C2/GATA	GATA zinc finger protein Arabidopsis thaliana mRNA for GATA transcription factor 3, PID:e1254739;supported by full-length cDNA: Ceres:27213.	0	0	0	0
At3g51880	HMG-box	high mobility group protein 2-like / ; su...	0	386.885	369.855	415.591
At3g51910	HSF	AtHsfA7a	0	0	0	0
At3g51960	bZIP	AtbZIP24	0	0	0	0
At3g52800	C2H2	zinc finger - like protein	0	0	892.994	2176.03
AT3g53200	MYB	AtMYB27	0	0	0	0
At3g53340	CCAAT/HAP3	transcription factor NF-Y, CCAAT-binding - li...	276.144	303.753	311.657	324.159
At3g53600	C2H2	zinc finger - like protein	0	0	0	0
At3g53820	C2H2	C2H2-type zinc finger protein family	0	0	0	0
At3g54220	GRAS	SCARECROW1 / ; supported by cDNA: gi_1581...	0	0	0	0
AT3g54320	AP2-EREBP	aintegumaenta-like protein	250.591	223.445	0	0
At3g54340	MADS		0	0	0	0
At3g54390	Trihelix	putative protein; predicted proteins, Arabidopsis thaliana;supported by full-length cDNA: Ceres:106702.	0	0	0	0
At3g54430	C2H2	putative protein	0	0	0	0
At3g54620	bZIP	AtbZIP25	0	131.708	370.741	518.92
At3g54810	C2C2/GATA	GATA zinc finger protein GATA transcription factor 3, Arabidopsis thaliana, Y13650; supported by cDNA: gi_15724333_gb_AF412107.1_AF412107	0	0	0	0
AT3g54990	AP2-EREBP	APETALA2-like protein	322.115	0	0	319.108
At3g55370	C2C2/Dof	AtDof3.6	0	0	0	0
At3g55530	C3H	putative protein	206.708	207.825	320.136	226.93
AT3g55730	MYB	AtMYB109	253.612	208.468	118.912	216.456
At3g56400	WRKY	AtWRKY70	0	71.7071	0	0
At3g56520	NAC	putative protein / hypothetical protein SE...	0	0	0	0
At3g56560	NAC	putative protein / NAM (no apical meristem...	0	0	0	0
At3g56660	bZIP	AtbZIP49	0	0	0	0
At3g56850	bZIP	AtbZIP66	276.895	350.88	271.008	247.249
At3g56980	bHLH	AtbHLH039	0	0	0	0
At3g57230	MADS		155.173	211.072	557.649	301.868
At3g57390	MADS		576.765	533.812	1435.69	3428.72
At3g57600	AP2-EREBP	AP2 domain transcription factor RAP2, putative	0	95.7319	0	0
At3g57670	C2H2	zinc finger - like protein	0	0	0	0
At3g57920	SBP	SPL15	0	0	0	0
At3g58070	C2H2	zinc finger-like protein	0	99.7893	0	0
At3g58120	bZIP	AtbZIP61	0	0	0	0
At3g58630	Trihelix	putative protein; hypothetical protein F9F8.9 - Arabidopsis thaliana, EMBL:AC009991	0	0	0	0
At3g58710	WRKY	AtWRKY69	140.27	0	0	0
At3g58780	MADS		0	0	0	0
At3g59060	bHLH	AtbHLH065	0	0	0	0
At3g59580	NIN-like	putative protein / nodule inception protei...	0	0	0	0
At3g60030	SBP	SPL12	0	0	308.75	0
At3g60080	C3H	RING zinc-finger protein, putative	185.246	195.2	376.307	387.282
At3g60390	HB	homeobox-leucine zipper protein HAT3 / ; ...	0	0	0	0
At3g60490	AP2-EREBP	transcription factor - like protein	0	0	0	0
At3g60530	C2C2/GATA	GATA zinc finger protein ; supported by cDNA: gi_14517394_gb_AY039532.1_ ; supported by cDNA: gi_14190406	0	0	0	0
At3g60580	C2H2	zinc finger protein - like	0	0	329.626	389.977
At3g60630	GRAS	scarecrow - like protein / scarecrow-like ...	212.063	0	0	0
At3g61120	MADS		119.955	0	235	184.444
At3g61150	HB	homeodomain protein, GLABRA2 like 1	0	0	0	0
AT3g61250	MYB	AtMYB17	0	198.649	0	0
At3g61630	AP2-EREBP	putative protein	0	0	0	0
At3g61830	ARF	auxin response factor-like protein	0	0	0	0
At3g61850	C2C2/Dof	AtDof3.7	0	106.873	199.332	185.159
At3g61890	HB	homeobox-leucine zipper protein ATHB-12 / ...	0	0	0	0
At3g61910	NAC	NAM-like protein / no apical meristem (NAM...	0	0	0	0
At3g61950	bHLH	AtbHLH067	0	0	0	0
At3g61970	ABI3/VP1	RAV-like protein	346.252	0	0	0
At3g62090	bHLH	AtbHLH132, PIL2	0	0	0	0
At3g62100	Aux/IAA	auxin-induced protein homolog / auxin-indu...	0	0	0	0
At3g62420	bZIP	AtbZIP53	372.325	423.793	338.291	364.35
AT3g62610	MYB	AtMYB11	0	0	0	0
At3g63350	HSF	AtHsfA7b	0	0	0	0
At3g66656	MADS		0	0	0	0
At4g00050	bHLH	AtbHLH016	75.3501	77.7784	109.003	123.349
At4g00150	GRAS	scarecrow-like 6 (SCL6) / ; supported by ...	146.673	166.191	215.034	0
At4g00180	C2C2/YABBY	putative YABBY3 axial regulator / ; suppo...	0	0	0	0
At4g00335	C3H	Expressed protein	227.124	220.585	0	0
At4g00480	bHLH	AtbHLH012	0	0	0	0
At4g00730	HB	homeodomain protein AHDP	0	0	0	0
At4g00760	GARP	putative protein /	224.708	183.261	106.973	178.245
At4g00870	bHLH	AtbHLH014	0	0	0	0
At4g00940	C2C2/Dof	AtDof4.1	0	0	0	0
At4g01120	bZIP	AtbZIP54	64.3494	54.0482	0	108.538
At4g01250	WRKY	AtWRKY22	46.8617	65.5036	65.582	53.9376
At4g01460	bHLH	AtbHLH057	0	0	0	0
At4g01500	ABI3/VP1	putative DNA-binding protein	0	0	0	154.201
At4g01550	NAC	putative NAM-like protein /	161.638	151.659	111.865	93.9468
AT4g01680	MYB	AtMYB55	0	0	0	0
AT4g01720	WRKY	AtWRKY47	0	0	0	0
At4g02020	PcG-E(z)		549.314	507.962	0	0
At4g02240	MADS		0	0	0	0
At4g02590	bHLH	AtbHLH059	0	0	0	0
At4g02640	bZIP	AtbZIP10	230.084	283.798	249.264	162.883
At4g02670	C2H2	putative zinc finger protein	0	0	0	0
At4g03090	HB	NDX1 homeobox protein homolog	84.0297	81.1054	0	0
AT4g04450	WRKY	AtWRKY42	717.482	773.637	354.507	0
At4g04890	HB	homeodomain protein, Protodermal factor2	0	95.7934	0	0
AT4g05100	MYB	AtMYB74	0	0	0	0
At4g05170	bHLH	AtbHLH114	0	0	113.606	84.5354
At4g05330	C2H2	putative protein	357.716	557.812	2302.89	4608.32
At4g08150	HB	KNAT1 homeobox-like protein / ; supported...	0	0	0	0
At4g08250	GRAS	putative protein / SCARECROW - Arabidopsis...	88.6624	81.061	0	0
At4g08450	HB	disease resistance protein (TIR-NBS-LRR class), pu	0	0	0	0
AT4g09460	MYB	AtMYB6	0	0	0	0
At4g09820	bHLH	AtbHLH042	0	0	0	0
At4g09960	MADS		0	150.334	0	0
At4g10150	C3H	putative protein	0	0	0	0
At4g10240	C2C2/Co-like	CONSTANS B-box zinc finger family protein /...	0	0	0	0
At4g10350	NAC	NAM/NAP like protein / nap gene, Arabidops...	0	0	0	0
At4g11080	HMG-box	98b like protein / 98b - Daucus carota (ca...	412.865	231.919	51.5442	171.915
At4g11140	AP2-EREBP	DNA binding protein - like	0	0	0	0
At4g11310	CPP	cysteine proteinase	0	0	0	0
At4g11400	ARID	putative protein / hypothetical protein - ...	0	0	0	216.704
At4g11660	HSF	AtHsfB2b	129.375	0	91.9111	107.877
At4g11880	MADS		0	0	0	0
At4g12020	WRKY	AtWRKY19	248.324	220.188	196.357	0
At4g12190	C3H	putative protein, fragment	135.227	128.982	118.704	0
AT4g12350	MYB	AtMYB42	0	0	0	0
At4g13100	C3H	RING finger protein	0	0	0	0
AT4g13480	MYB	AtMYB79	0	0	0	0
At4g13640	GARP	putative protein / WERBP-1 - Nicotiana tab...	0	0	0	0
At4g13980	HSF	AtHsfB2b	0	0	0	651.418
At4g14410	bHLH	AtbHLH104	500.728	562.33	682.139	686.403
At4g14540	CCAAT/HAP3	CCAAT-binding transcription factor subunit A(...	0	0	0	0
AT4g14550	Aux/IAA	auxin-induced protein	0	35.236	0	0
At4g14560	Aux/IAA	auxin-responsive protein IAA1 / ;supported...	0	0	0	0
At4g15250	C2C2/Co-like	COL11	0	237.707	327.728	0
At4g16110	GARP	hypothetical protein /	123.888	129.796	0	175.454
At4g16190	CPP	cysteine proteinase	0	0	0	0
At4g16430	bHLH	AtbHLH003	0	0	0	0
At4g16750	AP2-EREBP	AP2 domain TINY-related protein	0	0	0	0
At4g16780	HB	homeobox-leucine zipper protein HAT4	172.894	0	0	0
At4g17060	Trihelix	hypothetical protein	0	249.525	218.685	0
At4g17230	GRAS	scarecrow-like 13 (SCL13) / ; supported by...	125.183	109.255	0	0
At4g17460	HB	homeobox-leucine zipper protein HAT1	0	0	0	0
At4g17490	AP2-EREBP	ethylene-responsive element binding factor(AtERF6)	0	0	0	0
At4g17500	AP2-EREBP	ethylene responsive element binding factor 1 (fram	0	0	0	0
At4g17570	C2C2/GATA	GATA zinc finger protein	0	201.083	0	0
At4g17695	GARP	Expressed protein / ; supported by cDNA: g...	0	0	0	0
At4g17710	HB	GLABRA2 like protein /	161.806	0	0	0
At4g17750	HSF	AtHsfB2b	0	0	0	0
At4g17810	C2H2	SUPERMAN like protein /	223.185	221.908	380.494	0
At4g17880	bHLH	AtbHLH004	0	0	0	0
At4g17980	NAC	NAM (no apical meristem) - like protein /	0	0	0	0
At4g18020	GARP	putative protein / predicted protein, Arab...	0	0	0	0
At4g18170	WRKY	AtWRKY28	0	0	0	0
At4g18390	TCP	teosinte branched1 - like protein	0	108.143	0	0
At4g18450	AP2-EREBP	ethylene response factor, putative	0	0	0	0
AT4g18770	MYB	AtMYB98	0	0	0	0
At4g18870	HSF	AtHsfB2b	0	0	0	0
At4g18880	HSF	AtHsfB2b	0	90.0926	0	0
At4g18960	MADS		0	0	0	0
At4g20400	JUMONJI	putative protein / retinoblastoma binding ...	376.964	391.583	157.502	141.212
At4g21050	C2C2/Dof	AtDof4.4	0	0	0	0
At4g21080	C2C2/Dof	AtDof4.5	147.175	151.834	0	0
At4g21160	C2H2	putative protein	191.919	500.022	1952.74	1399.24
At4g21340	bHLH	AtbHLH103	0	0	0	0
AT4g21440	MYB	AtMYB102	0	0	0	0
At4g21550	ABI3/VP1	VP1 like protein	0	0	0	0
At4g21750	HB	homeodomain protein, ATML1 / ; supported ...	0	0	0	0
At4g22070	WRKY	AtWRKY31	398.45	583.536	335.274	0
At4g22250	C3H	hypothetical protein	0	0	95.9188	135.204
AT4g22680	MYB	AtMYB85	0	0	0	0
At4g22950	MADS		74.9275	0	0	0
At4g23450	C3H	putative protein	207.1	95.4839	0	0
At4g23520	CPP	cysteine proteinase	0	0	0	0
At4g23750	AP2-EREBP	putative Ap2 domain protein	0	0	0	0
At4g23800	HMG-box	98b like protein / 98b - Daucus carota (ca...	655.724	425.857	0	0
At4g23810	WRKY	AtWRKY53	0	37.5401	0	0
At4g23980	ARF	auxin response transcription factor (ARF9)	0	0	0	0
At4g24020	NIN-like	putative protein / various predicted prote...	100.018	84.834	0	0
At4g24060	C2C2/Dof	AtDof4.6	0	0	36.1386	0
At4g24240	WRKY	AtWRKY7	0	0	0	0
At4g24470	C2H2	Zinc finger protein, Zim	751.327	638.352	494.25	351.957
At4g24540	MADS		0	0	0	0
At4g25410	bHLH	AtbHLH126	0	0	0	0
At4g25470	AP2-EREBP	DRE binding protein (DREB1C)	0	0	0	0
At4g25480	AP2-EREBP	DRE binding protein (DREB1A)	0	0	0	0
At4g25490	AP2-EREBP	C-repeat	0	0	0	0
At4g25530	HB	homeodomain protein, FWA / ; supported by ...	113.791	110.368	105.164	0
AT4g25560	MYB	AtMYB18	0	83.6269	0	0
At4g25610	C2H2	C2H2-type zinc finger protein family	95.6601	96.5816	95.0705	123.138
At4g26150	C2C2/GATA	GATA zinc finger protein Arabidopsis thaliana mRNA for GATA transcription factor 3, PID:e1254739	0	0	0	0
At4g26440	WRKY	AtWRKY34	927	871.293	201.605	192.124
At4g26640	WRKY	AtWRKY20	177.611	143.175	0	0
AT4g26930	MYB	AtMYB97	0	0	359.948	863.572
At4g27410	NAC	putative protein / Arabidopsis thaliana na...	0	49.0808	113.833	142.393
At4g27470	C3H	hypothetical protein	275.929	267.112	888.317	1052.82
AT4g28110	MYB	AtMYB41	0	0	0	0
At4g28140	AP2-EREBP	putative DNA-binding protein	0	0	0	0
At4g28270	C3H	putative protein	0	0	0	0
At4g28500	NAC	similar to NAM protein, putative / tempora...	0	0	0	0
At4g28530	NAC	NAM / CUC2 -like protein / No apical meris...	0	95.6927	137.261	161.599
At4g28610	GARP	putative protein / WREBP-1, Nicotiana taba...	217.728	224.86	269.888	273.434
At4g28640	Aux/IAA	early auxin-inducible protein 11 IAA11) / ...	0	0	0	0
At4g28890	C3H	putative protein	0	0	0	0
At4g29080	Aux/IAA	phytochrome-associated protein PAP2 / ; s...	0	0	0	0
At4g29100	bHLH	AtbHLH068	0	0	0	0
At4g29230	NAC	putative protein / hypothetical protein F2...	0	0	0	0
At4g30080	ARF	transcription factor-like protein	351.234	322.691	0	0
At4g30935	WRKY	AtWRKY32	454.848	463.953	310.296	297.962
At4g31060	AP2-EREBP	AP2-domain transcription factor, putative	0	167.972	0	0
At4g31420	C2H2	putative zinc finger protein / hypothetica...	668.724	661.591	1534.35	1931.03
At4g31550	WRKY	AtWRKY11	182.273	129.233	109.725	0
At4g31800	WRKY	AtWRKY18	0	0	0	0
At4g31920	GARP	similar to putative two-component response re...	69.78	50.2156	0	0
At4g32010	ABI3/VP1	similar to putative VP1	0	0	0	0
At4g32040	HB	homeodomain containing protein 1 / ; supp...	0	0	0	0
AT4g32730	MYB	AtMYB3R1	0	0	0	0
At4g32800	AP2-EREBP	transcription factor TINY, putative	0	0	0	0
At4g32880	HB	HD-Zip transcription factor, Athb-8 / ; s...	0	0	0	0
At4g32890	C2C2/GATA	GATA zinc finger protein GATA transcription factor 3, Arabidopsis thaliana, gb:Y13650	213.885	479.567	997.083	0
At4g32980	HB	homeobox gene ATH1 / ; supported by cDNA:...	0	0	0	0
AT4g33450	MYB	AtMYB69	0	0	0	0
At4g33940	C3H	Expressed protein	327.618	302.174	260.26	211.421
At4g34000	bZIP	AtbZIP37	71.9466	82.6085	57.7858	0
At4g34410	AP2-EREBP	AP2 domain protein RAP2.12	0	0	0	0
At4g34590	bZIP	AtbZIP11	39.9976	33.7683	0	68.0507
At4g34610	HB	homeodomain protein / similaritry to homeo...	74.0292	0	0	0
At4g34680	C2C2/GATA	GATA transcription factor 3 ; supported by cDNA: gi_20466647	0	0	0	0
AT4g34990	MYB	AtMYB32	237.339	232.519	82.587	0
At4g35040	bZIP	AtbZIP19	204.605	187.543	109.582	0
At4g35270	NIN-like	putative protein / predicted proteins, Ara...	0	0	0	0
AT4g35280	C2H2	zinc finger protein F23E12.160	168.351	208.009	887.002	952.917
At4g35350	CPP	cysteine protease XCP1	0	0	0	0
At4g35550	HB	homeodomain - like protein / several homeo...	0	0	0	0
At4g35570	HMG-box	HMG delta protein / ;supported by full-le...	959.419	728.122	57.8886	72.7371
At4g35580	NAC	NAM	0	0	0	0
At4g35590	NIN-like	putative protein / predicted protein, Arab...	226.457	195.263	0	0
At4g35900	bZIP	AtbZIP14	0	0	0	0
At4g36060	bHLH	AtbHLH011	0	0	0	0
At4g36160	NAC	NAM like protein / P.hybrida NAM gene, PID...	0	0	0	0
At4g36260	C2H2	STY2 (STYLISH 2 protein)	0	0	0	0
At4g36520	NIN-like	putative protein	206.625	255.762	0	169.146
At4g36540	bHLH	AtbHLH058	0	0	0	0
At4g36590	MADS		0	0	0	131.684
At4g36620	C2C2/GATA	GATA zinc finger protein	95.4775	100.658	0	0
At4g36710	GRAS	SCARECROW-like protein /	0	0	0	0
At4g36730	bZIP	AtbZIP41	209.602	200.058	0	126.375
At4g36740	HB	homeodomain protein /	0	0	0	0
At4g36870	HB	BEL1-like homeobox 2 protein	0	0	0	0
At4g36900	AP2-EREBP	AP2 domain protein RAP2.1	0	0	0	0
At4g36920	AP2-EREBP	Involved in meristem, petal identity, & seed dev.	0	0	0	0
At4g36930	bHLH	AtbHLH024	163.634	160.227	161.873	131.822
At4g36990	HSF	AtHsfB2b	0	0	0	0
At4g37180	GARP	putative cytoskeletal protein / ; supporte...	166.327	209.094	0	334.072
AT4g37260	MYB	AtMYB73	0	0	0	0
At4g37490	TCP	Cyclin B1;1	605.762	372.261	0	0
At4g37650	GRAS	SHORT-ROOT (SHR) /	0	0	0	0
At4g37730	bZIP	AtbZIP7	0	0	0	0
At4g37750	AP2-EREBP	ovule development protein aintegumenta (ANT)	0	191.447	197.773	0
AT4g37780	MYB	AtMYB87	0	0	0	0
At4g37790	HB	homeobox protein HAT22 / ;supported by fu...	0	81.7804	95.8683	104.096
At4g37850	bHLH	AtbHLH025	0	0	0	0
At4g37940	MADS		0	0	131.069	0
At4g38000	C2C2/Dof	AtDof4.7	0	122.693	178.156	0
At4g38340	NIN-like	putative protein / other predicted protein...	0	0	0	0
AT4g38620	MYB	AtMYB4	92.1516	97.4645	0	0
At4g38900	bZIP	AtbZIP29	142.718	126.069	155.002	143.127
At4g38960	C2C2/Co-like	CONSTANS B-box zinc finger family protein /...	0	0	0	0
At4g39070	C2C2/Co-like	CONSTANS B-box zinc finger family protein /...	0	0	0	0
At4g39410	WRKY	AtWRKY13	0	0	0	0
At4g39780	AP2-EREBP	DRE binding protein	0	0	0	0
At4g40060	HB	homeodomain - like protein / ; supported ...	0	0	0	0
At5g01380	Trihelix	transcription factor GT-3a	0	0	0	0
At5g01860	C2H2	putative zinc finger protein	87.6881	0	0	0
At5g01960	C3H	putative protein	0	0	0	0
At5g01980	C3H	putative protein	232.331	226.312	0	0
At5g02030	HB	homeodomain protein / several homeodomain ...	0	143.907	129.22	160.679
At5g02460	C2C2/Dof	AtDof5.1	0	0	0	0
At5g02470	E2F/DP	DPA	395.392	367.368	148.935	0
At5g03150	C2H2	putative protein	0	0	0	0
At5g03410	E2F/DP	DPB	208.661	193.439	0	0
At5g03510	C2H2	putative protein	0	0	0	0
At5g03680	Trihelix	GT2 -like protein; GT2, Arabidopsis thaliana, EMBL:ATAJ3217	0	0	0	0
At5g03720	HSF	AtHsfB2b	0	0	0	0
At5g03790	HB	homeodomain protein / similar to homeobox-...	0	0	0	0
At5g04100	ARID	putative protein /	841.533	778.757	850.495	780.937
At5g04150	bHLH	AtbHLH101	0	0	0	0
At5g04240	JUMONJI	zinc finger protein - like /	0	0	0	0
At5g04340	C2H2	putative c2h2 zinc finger transcription factor	0	0	0	0
At5g04390	C2H2	zinc finger transcription factor-like protein	0	77.2912	1024.74	998.714
At5g04400	NAC	NAC2-like protein /	46.969	50.0027	0	0
At5g04410	NAC	putative protein / NAC2, Arabidopsis thali...	865.869	761.796	207.357	178.649
At5g04640	MADS		0	0	0	0
At5g05090	GARP	putative protein / contains similarity to ...	24.1138	0	0	0
At5g05410	AP2-EREBP	ethylene responsive element binding factor 4 (AtER	131.257	233.303	160.667	133.899
At5g05550	Trihelix	putative protein; similar to unknown protein (gb|AAF01512.1); supported by cDNA: gi_15010667_gb_AY045635.1_	0	0	0	0
At5g05610	Alfin-like	nucleic acid binding protein-like	459.087	479.486	310.242	0
AT5g06100	MYB	AtMYB33	205.624	250.695	146.034	130.669
At5g06250	ABI3/VP1	putative protein	0	0	0	0
At5g06500	MADS		0	0	0	0
At5g06510	CCAAT/HAP2	transcription factor-like protein / ;supp...	0	0	0	0
At5g06650	C2H2	zinc finger-like protein	0	0	0	0
At5g06710	HB	homeobox-leucine zipper protein HAT14 ATHB-7)	0	0	0	0
At5g06800	GARP	putative protein / contains similarity to ...	103.734	80.9206	108.076	0
At5g06840	bZIP	AtbZIP65	0	0	0	0
At5g06950	bZIP	AtbZIP20	151.452	154.853	0	0
At5g06960	bZIP	AtbZIP26	0	196.602	0	0
At5g07040	C3H	hypothetical protein	0	177.207	0	0
At5g07100	WRKY	AtWRKY26	0	0	0	0
At5g07160	bZIP	AtbZIP72	0	0	0	0
At5g07210	GARP	putative protein / ARR2 protein - Arabidop...	0	0	0	0
At5g07310	AP2-EREBP	putative protein	0	0	0	0
At5g07500	C2H2	zinc finger transcription factor	0	0	0	0
At5g07580	AP2-EREBP	transcription factor-like protein	0	0	0	0
At5g07680	NAC	NAM (no apical meristem)-like protein / ;...	0	0	0	0
AT5g07690	MYB	AtMYB29	58.051	0	0	0
AT5g07700	MYB	AtMYB76	0	0	0	196.333
At5g08070	TCP	putative helix-loop-helix DNA binding protein	88.0535	79.1094	0	0
At5g08130	bHLH	AtbHLH046	45.64	58.8568	0	0
At5g08140	bZIP	AtbZIP75	306.025	379.84	565.665	505.517
At5g08190	CCAAT/DR1	DR1-like protein / TATA-binding protein-as...	279.966	232.398	133.808	86.5912
At5g08330	TCP	putative protein	0	0	0	0
At5g08750	C3H	Expressed protein	177.286	197.751	0	0
At5g09330	NAC	putative protein / NAC1 - Medicago truncat...	1137.64	860.111	0	0
At5g10030	bZIP	AtbZIP57	0	0	0	0
At5g10120	EIL	TEIL	0	15.6321	0	0
At5g10140	MADS		205.018	169.202	0	0
AT5g10280	MYB	AtMYB92	273.099	256.034	0	216.803
At5g10380	C3H	putative protein	66.6675	62.0678	0	0
AT5g10510	AP2-EREBP	ovule development protein-like	133.694	129.246	163.399	206.547
At5g10970	C2H2	zinc finger -like protein	0	0	0	0
AT5g11050	MYB	AtMYB64	141.488	0	186.846	0
At5g11060	HB	HOMEOBOX PROTEIN KNOTTED-1 LIKE 4	0	0	0	0
At5g11260	bZIP	AtbZIP56	0	0	0	0
AT5g11510	MYB	AtMYB3R4	339.033	216.368	0	0
At5g11590	AP2-EREBP	transcription factor TINY, putative	0	0	0	0
At5g12310	C3H	putative protein	382.442	336.957	424.958	294.562
At5g12330	C2H2	lateral root primordia (LRP1)	60.2376	54.157	77.6268	48.0515
At5g12840	CCAAT/HAP2	CCAAT box binding factor/ transcription facto...	0	0	0	0
At5g12850	C2H2	zinc finger transcription factor -like protein	209.144	174.337	0	0
AT5g12870	MYB	AtMYB46	0	0	0	0
At5g13080	WRKY	AtWRKY75	0	0	0	0
At5g13180	NAC	NAM-like protein / hypothetical protein SE...	0	0	0	0
At5g13330	AP2-EREBP	transcription factor, putative	0	0	0	0
At5g13790	MADS		0	0	0	0
At5g13910	AP2-EREBP	AP2	0	0	250.716	285.922
At5g14000	NAC	expressed protein / ;supported by full-le...	0	0	0	0
AT5g14340	MYB	AtMYB40	0	0	0	166.698
AT5g14750	MYB	AtMYB66	0	0	0	0
At5g14960	E2F/DP	E2FD	76.8718	0	0	0
At5g15130	WRKY	AtWRKY72	0	0	0	0
At5g15150	HB	homeobox-leucine zipper protein, HAT7 / At...	0	0	0	0
AT5g15310	MYB	AtMYB16	0	0	0	0
At5g15790	C3H	putative protein	132.521	0	97.86	94.5517
At5g15800	MADS		0	0	0	0
At5g15830	bZIP	AtbZIP3	0	0	0	0
At5g15840	C2C2/Co-like	Zinc finger protein CONSTANS / identical t...	0	0	0	0
At5g15850	C2C2/Co-like	COL1	0	0	0	0
At5g16070	TCP	TCP-1 chaperonin-like protein	836.529	760.31	90.0667	0
At5g16470	C2H2	C2H2-type zinc finger protein family	1081.17	1040.84	1113.29	2046.78
At5g16540	C2H2	zinc finger protein 3 (gb|AAD27875.1)	306.886	468.197	2049.78	4366.68
At5g16560	GARP	putative protein / similar to unknown prot...	0	0	0	0
AT5g16600	MYB	AtMYB43	0	0	0	0
AT5g16770	MYB	AtMYB9	290.297	0	0	0
At5g16820	HSF	AtHsfB2b	0	0	0	0
At5g17260	NAC	NAM (no apical meristem)-like protein /	0	0	0	0
At5g17320	HB	homeodomain protein /	87.4054	0	208.788	0
AT5g17430	AP2-EREBP	ovule development protein aintegumenta-like	0	0	0	0
At5g17490	GRAS	RGA-like protein / putative member of the ...	0	0	0	0
At5g17600	C3H	RING-H2 zinc finger protein-like	0	0	0	0
AT5g17800	MYB	AtMYB56	0	0	161.357	0
At5g18240	GARP	transfactor-like protein / ; supported by...	0	0	0	0
At5g18270	NAC	NAM (no apical meristem)-like protein /	0	0	0	0
At5g18450	AP2-EREBP	DRE binding protein (DREB2B)	0	68.5546	100.655	0
At5g18550	C2H2	zinc finger -like protein	190.159	325.557	696.278	620.647
At5g18560	AP2-EREBP	AP2 domain -like protein	174.899	179.116	220.457	243.863
At5g18680	TUBBY	F-box containing tubby family protein	266.004	280.976	177.464	212.401
At5g18830	SBP	SPL7	314.323	305.43	421.692	593.693
At5g19430	C3H	putative protein	395.442	0	0	0
At5g19790	AP2-EREBP	AP2 domain protein RAP2.11	0	0	0	0
At5g20220	C2H2	zinc finger protein	106.055	131.423	98.2627	72.0782
At5g20240	MADS		105.377	100.339	105.84	0
At5g20510	Alfin-like	zinc finger protein - like	0	0	0	0
At5g20730	ARF	auxin response transcription factor (ARF7)	0	0	0	0
At5g20885	C3H	putative protein	444.514	0	325.03	0
At5g20910	C3H	putative RING zinc finger protein	319.123	382.281	329.15	301.36
At5g21120	EIL	EIL2	130.291	132.143	153.839	249.673
At5g22220	E2F/DP	E2F1, E2Fb	226.465	253.776	427.236	0
At5g22290	NAC	NAM (no apical meristem)-like protein / ; ...	429.404	364.743	0	0
At5g22380	NAC	NAC-domain protein-like / ;supported by f...	0	0	0	0
At5g22480	C2H2	zinc finger protein-like	332.419	291.002	651.884	240.178
At5g22570	WRKY	AtWRKY38	0	77.0352	0	0
At5g22990	C2H2	C2H2-type zinc finger protein-like	0	0	0	0
AT5g23000	MYB	AtMYB37	0	0	0	0
At5g23090	CCAAT/DR1	TATA-binding protein-associated phosphoprotei...	197.082	186.062	174.108	0
At5g23260	MADS		103.982	120.374	128.355	0
At5g23420	HMG-box	expressed protein / ;supported by full-le...	125.187	125.054	0	0
At5g24110	WRKY	AtWRKY30	0	0	0	0
At5g24590	NAC	NAC2-like protein /	79.96	109.88	75.8134	132.923
At5g24800	bZIP	AtbZIP9	0	0	0	34.545
At5g24930	C2C2/Co-like	COL4	0	0	0	0
At5g25160	C2H2	ZFP3 zinc finger protein	0	0	0	0
At5g25190	AP2-EREBP	ethylene-responsive element - like protein	0	0	146.621	228.089
At5g25220	HB	KNAT3 homeodomain protein / ;supported by...	0	0	0	0
At5g25390	AP2-EREBP	AP2 domain containing protein	0	0	0	0
At5g25810	AP2-EREBP	transcription factor TINY	0	70.8428	72.4443	0
At5g25830	C2C2/GATA	GATA zinc finger protein GATA transcription factor, Arabidopsis thaliana, PIR:T05288	543.717	888.043	736.785	0
At5g25890	Aux/IAA	putative protein / phytochrome-associated ...	0	0	0	0
At5g26210	Alfin-like	nucleic acid binding protein - like	532.206	419.038	0	0
At5g26625	MADS		0	0	0	0
At5g26645	MADS		0	77.3216	0	0
At5g26870	MADS		0	0	0	0
At5g26930	C2C2/GATA	GATA zinc finger protein various predicted proteins, Arabidopsis thaliana;supported by full-length cDNA: Ceres:27625.	0	0	0	0
At5g27050	MADS		0	0	0	0
At5g27580	MADS		126.879	98.3726	0	0
At5g27910	CCAAT/HAP5	transcription factor Hap5a, putative Hap5a transcription factor, Arabidopsis thaliana, EMBL:Y13726 Similar to Schizosaccharomyces CCAAT-binding factor (gb|U88525). EST gb|T04310 comes from this gene;supported by full-length cDNA: Ceres:1911. similar to heme activated protein GI:6289057 from (Arabidopsis thaliana); supported by full-length cDNA: Ceres: 36272. GI:14577940 CCAAT-binding protein subu…	0	0	0	0
At5g28300	Trihelix	GTL1 - like protein; GTL1, Arabidopsis thaliana, EMBL:ATAJ3215; supported by cDNA: gi_14423451_gb_AF386963.1_AF386963	0	100.49	0	0
At5g28650	WRKY	AtWRKY74	0	0	0	0
At5g28770	bZIP	AtbZIP63	0	163.918	0	0
At5g29000	GARP	putative protein / CDPK substrate protein ...	248.808	0	0	0
AT5g35550	MYB	AtMYB123	0	0	0	0
At5g37020	ARF	auxin response transcription factor(ARF8)	145.297	138.727	110.322	140.945
At5g37420	MADS		0	0	0	0
At5g38140	CCAAT/HAP5	transcription factor Hap5a, putative transcription factor Hap5a, Arabidopsis thaliana, PIR:T46203 ; supported by full-length cDNA: Ceres: 21604. contains similarity to transcription factor Hap5a transcription factor, Arabidopsis thaliana, EMBL:Y13726 Similar to Schizosaccharomyces CCAAT-binding factor (gb|U88525). EST gb|T04310 comes from this gene;supported by full-length cDNA: Ceres:1911. simil…	143.976	0	0	255.637
At5g38800	bZIP	AtbZIP43	0	0	0	0
At5g38895	C3H	expressed protein	372.434	364.391	560.811	742.614
At5g39550	C2H2	zinc finger -like protein	968.905	727.752	0	0
At5g39610	NAC	NAM / CUC2 - like protein / CUC2, Arabidop...	0	0	0	0
At5g39660	C2C2/Dof	AtDof5.2	0	0	0	330.767
At5g39690	NAC	putative protein / predicted proteins, Ara...	87.9772	64.4819	0	63.28
AT5g39700	MYB	AtMYB89	29.7669	0	0	0
At5g39810	MADS		180.663	135.363	0	0
At5g39820	NAC	NAC domain/ NAM like protein / NAC domain ...	0	0	0	0
AT5g40330	MYB	AtMYB23	0	0	0	0
AT5g40350	MYB	AtMYB24	0	0	0	0
AT5g40360	MYB	AtMYB115	0	0	0	0
AT5g40430	MYB	AtMYB22	0	0	0	0
At5g40710	C2H2	zinc finger - like protein	450.419	389.873	135.43	88.9693
At5g41090	NAC	putative protein / similar to unknown prot...	0	0	0	0
At5g41350	C3H	expressed protein	97.1148	0	0	0
At5g41410	HB	homeodomain protein, BELL1	257.296	311.755	0	0
At5g41440	C3H	putative protein	0	0	0	0
At5g41450	C3H	putative protein	0	0	0	29.0385
At5g41920	GRAS	SCARECROW gene regulator-like protein /	0	0	0	0
At5g42200	C3H	putative protein	85.8903	0	99.7032	0
At5g42630	GARP	putative protein / similar to unknown prot...	50.0769	42.9912	0	0
At5g42640	C2H2	C2H2-type zinc finger protein-like	0	0	0	0
At5g42910	bZIP	AtbZIP15	0	0	0	0
At5g43170	C2H2	Cys2	215.787	208.659	266.71	355.714
At5g43270	SBP	SPL2	0	0	0	0
At5g43410	AP2-EREBP	Nicotiana EREBP-3 like	0	0	0	0
At5g43700	Aux/IAA	auxin-induced protein AUX2-11 sp P33077) /...	0	0	0	0
At5g43840	HSF	AtHsfA6a	0	0	0	0
At5g44080	bZIP	AtbZIP13	360.072	459.64	365.564	0
At5g44160	C2H2	putative protein	0	0	0	0
At5g44190	GARP	putative protein / contains similarity to ...	39.5661	0	92.5214	94.5424
At5g44210	AP2-EREBP	putative Ap2 domain protein	0	0	0	0
AT5g45050	WRKY	AtWRKY16	257.686	290.652	0	0
At5g45270	WRKY	AtWRKY52	143.647	156.873	0	0
At5g45710	HSF	AtHsfA4c	0	343.14	404.438	421.01
At5g45980	HB	homeodomain protein / contains similarity ...	0	0	0	0
At5g46350	WRKY	AtWRKY5	175.39	0	0	119.437
At5g46590	NAC	NAM-like /	0	0	0	0
At5g46690	bHLH	AtbHLH071	0	0	0	0
At5g46760	bHLH	AtbHLH005	0	0	0	0
At5g46830	bHLH	AtbHLH028	0	0	0	0
At5g46880	HB	homeodomain-leucine zipper protein / simil...	0	0	0	0
At5g46910	JUMONJI	putative protein / similar to unknown prot...	592.946	598.162	643.678	641.353
At5g47220	AP2-EREBP	ethylene responsive element binding factor 2 (EREB	0	0	0	0
At5g47230	AP2-EREBP	ethylene responsive element binding factor 5 (AtER	0	0	0	0
At5g47370	HB	homeobox-leucine zipper protein-like / ; ...	0	0	0	0
At5g47390	MYB-related	MYB-related transcription factor (CCA1)	0	141.788	394.293	435.888
At5g47610	C3H	putative protein	0	0	0	0
At5g47640	CCAAT/HAP3	putative protein / contains similarity to ...	0	40.2114	0	0
At5g47670	CCAAT/HAP3	putative protein / contains similarity to ...	0	0	0	0
At5g48150	GRAS	SCARECROW gene regulator-like / ; support...	0	0	0	0
At5g48250	C2C2/Co-like	CONSTANS B-box zinc finger family protein /...	187.609	210.43	0	0
At5g48520	C2C2/Co-like	COL10	320.627	288.799	213.957	0
At5g48560	bHLH	AtbHLH078	0	0	0	0
At5g48655	C3H	Expressed protein	542.792	457.825	533.615	850.912
At5g48670	MADS		0	0	0	0
At5g49240	GARP	putative protein / contains similarity to ...	307.845	0	0	0
AT5g49330	MYB	AtMYB111	0	0	0	0
At5g49420	MADS		200.334	179.127	139.554	0
At5g49450	bZIP	AtbZIP1	66.8769	30.7577	57.0511	441.071
At5g49520	WRKY	AtWRKY48	0	0	0	0
AT5g49620	MYB	AtMYB78	0	0	0	0
At5g50470	CCAAT/HAP5	transcription factor Hap5a, putative contains similarity to transcription factor Hap5a similar to transcription factor Hap5a [Arabidopsis thaliana](GI:6523090)	130.335	102.611	0	0
At5g50480	CCAAT/HAP5	transcription factor Hap5a, putative GI:14577940 CCAAT-binding protein subunit HAP5 {Hypocrea jecorina} similar to Transcription factor GB:CAA74053 GI:2398533 from [Arabidopsis thaliana];supported by full-length cDNA: Ceres:26157. contains similarity to transcription factor Hap5a similar to transcription factor Hap5a [Arabidopsis thaliana](GI:6523090)	425.556	305.002	179.252	212.675
At5g50570	SBP	SPL13	0	0	0	0
At5g50820	NAC	putative protein / similar to unknown prot...	0	0	0	0
At5g51190	AP2-EREBP	putative protein	74.0736	0	0	0
At5g51230	PcG-E(z)	putative protein / similar to unknown prot...	149.477	129.797	171.091	219.68
At5g51240	PcG-E(z)	putative protein / contains similarity to ...	0	0	0	0
At5g51860	MADS		0	0	0	0
At5g51870	MADS		0	0	0	0
At5g51910	TCP	putative protein	400.381	248.67	0	0
At5g51990	AP2-EREBP	DRE binding protein	0	0	0	0
At5g52020	AP2-EREBP	AP2 domain protein RAP2.10	0	0	0	0
At5g52170	HB	homeodomain protein /	0	0	0	0
AT5g52260	MYB	AtMYB19	0	152.302	0	0
At5g52510	GRAS	SCARECROW transcriptional regulator-like / ...	0	143.917	243.233	0
At5g52830	WRKY	AtWRKY27	0	0	157.415	156.741
At5g53210	bHLH	AtbHLH098	0	0	0	0
At5g53290	AP2-EREBP	putative protein	264.652	226.07	0	0
At5g53950	NAC	CUC2 (dbj|BAA19529.1) /	0	121.096	0	0
At5g53980	HB	unknown protein /	0	0	0	0
At5g54070	HSF	AtHsfA9	0	0	0	0
AT5g54230	MYB	AtMYB49	0	0	228.518	0
At5g54470	C2C2/Co-like	CONSTANS B-box zinc finger family protein /...	0	0	491.023	236.139
At5g54680	bHLH	AtbHLH105	733.234	724.829	990.205	1495.77
AT5g55020	MYB	AtMYB120	0	0	0	288.626
At5g55970	C3H	putative protein	0	0	0	0
AT5g56110	MYB	AtMYB80	0	0	0	0
AT5g56200	C2H2	C2H2-type zinc finger protein family	83.4989	83.5379	0	68.156
AT5g56270	WRKY	AtWRKY2	239.847	400.145	593.263	721.389
At5g56620	NAC	putative protein / similar to unknown prot...	0	0	0	0
At5g56860	C2C2/GATA	GATA zinc finger protein similar to unknown protein (pir |T04270);supported by full-length cDNA: Ceres:110454.	0	0	0	0
At5g57150	bHLH	AtbHLH035	0	194.269	0	0
AT5g57390	AP2-EREBP		0	82.5585	0	0
At5g57520	C2H2	CCHH finger protein 2-like protein (pir||S55882)	0	0	0	0
AT5g57620	MYB	AtMYB36	0	0	0	0
At5g57660	C2C2/Co-like	COL5	10.5016	39.7828	37.099	67.5718
At5g58010	bHLH	AtbHLH082	0	0	0	0
At5g58080	GARP	ARR2 - like protein / ARR2 protein, Arabid...	0	0	0	0
AT5g58850	MYB	AtMYB119	0	0	0	0
At5g58890	MADS		141.863	135.584	177.64	0
At5g59000	C3H	putative RING zinc finger protein	0	0	0	0
At5g59340	HB	wuschel protein - like / wuschel protein, ...	95.1531	71.8068	86.9299	77.804
At5g59450	GRAS	scarecrow-like 11 - like / scarecrow-like ...	0	0	0	0
AT5g59780	MYB	AtMYB59	59.0512	55.9017	92.4681	0
At5g59820	C2H2	zinc finger protein Zat12	0	154.387	101.183	0
AT5g60040	AP2-EREBP	AP2 domain transcription factor-like	200.354	0	0	0
At5g60120	AP2-EREBP	AP2 domain transcription factor apetala2, putative Similar to APETALA2 protein (SP:P47927) [Arabidopsis thaliana]; homolog HAP2, Hyacinthus orientalis, EMBL:AF134116; supported by cDNA: gi_18389251	249.877	226.458	276.485	0
At5g60200	C2C2/Dof	AtDof5.3	0	0	0	0
At5g60360	CPP	cysteine proteinase	97.4208	121.308	0	0
At5g60440	MADS		0	0	0	138.165
At5g60450	ARF	auxin response transcription factor	0	0	0	0
At5g60470	C2H2	putative zinc finger protein	0	0	139.602	0
At5g60690	HB	HD-Zip transcription factor, Revoluta/Interfa...	0	0	0	0
At5g60820	C3H	ring finger protein - like	331.986	349.947	636.691	599.283
At5g60850	C2C2/Dof	AtDof5.4	0	0	0	0
AT5g60890	MYB	AtMYB34	0	0	0	0
At5g60910	MADS		0	0	0	0
At5g60970	TCP	DNA binding protein - like	0	0	0	0
AT5g61420	MYB	AtMYB28	0	0	0	0
At5g61430	NAC	NAM, no apical meristem, - like protein / ...	0	0	0	0
At5g61470	C2H2	C2H2-type zinc finger protein family	0	0	0	0
At5g61590	AP2-EREBP	ethylene responsive element binding factor - like	0	0	0	0
At5g61600	AP2-EREBP	ethylene responsive element binding factor 8	0	0	0	0
At5g61850	LEAFY/ORPHAN	LFY floral meristem identity control protein	0	0	0	0
At5g61890	AP2-EREBP	hypothetical protein	78.0538	0	0	0
At5g62000	ARF	auxin response factor - like protein	0	0	0	0
At5g62010	ARF	auxin response transcription factor	0	114.156	53.0117	0
At5g62020	HSF	AtHsfB2a	0	0	0	0
At5g62165	MADS		0	0	0	0
AT5g62320	MYB	AtMYB99	0	0	0	0
At5g62380	NAC	NAC - like protein / OsNAC7, Oryza sativa,...	0	0	0	0
At5g62430	C2C2/Dof	AtDof5.5	0	0	0	0
AT5g62470	MYB	AtMYB96	0	0	0	0
At5g62610	bHLH	AtbHLH079	84.4894	100.104	33.7499	0
At5g62920	GARP	response regulator 6 (ARR6) / ; supported...	0	0	0	0
At5g62940	C2C2/Dof	AtDof5.6	0	0	0	0
At5g63430	Trihelix	putative protein; similar to unknown protein (pir||T01257)	105.998	88.0182	0	0
At5g63470	CCAAT/HAP5	transcription factor Hap5a, putative ; supported by cDNA: gi_18252934	0	0	473.256	440.454
At5g63780	C3H	putative protein	461.195	468.625	95.9552	0
At5g63790	NAC	putative protein / contains similarity to ...	0	0	0	0
At5g64060	NAC	putative protein / contains similarity to ...	457.294	332.599	0	0
At5g64530	NAC	putative protein / contains similarity to ...	0	0	0	0
At5g65050	MADS		0	0	0	0
At5g65070	MADS		0	116.852	103.51	0
At5g65080	MADS		62.9301	79.9959	90.6682	87.7332
At5g65100	EIL	putative protein	0	77.2473	103.519	0
At5g65130	AP2-EREBP	TINY-like protein	0	0	0	0
At5g65210	bZIP	AtbZIP47	0	0	0	0
AT5g65230	MYB	AtMYB53	0	0	0	0
At5g65310	HB	homeobox-leucine zipper protein ATHB-5	0	0	0	0
At5g65320	bHLH	AtbHLH099	86.0827	85.6388	83.0627	127.15
AT5g65510	AP2-EREBP		0	0	0	0
At5g65590	C2C2/Dof	AtDof5.7	0	0	0	0
At5g65640	bHLH	AtbHLH093	0	0	0	0
At5g65670	Aux/IAA	auxin-induced protein IAA9 pir |T05902) / ...	0	0	0	0
AT5g65790	MYB	AtMYB68	0	0	0	0
At5g66070	C3H	unknown protein	290.721	295.979	931.553	996.942
At5g66300	NAC	NAM (no apical meristem)-like protein /	0	0	296.678	202.691
At5g66320	C2C2/GATA	GATA zinc finger protein	0	0	247.62	325.941
At5g66350	C2H2	zinc finger protein SHI-like	0	0	0	0
At5g66700	HB	homeodomain transcription factor-like /	110.663	113.695	0	0
At5g66730	C2H2	zinc finger protein	229.863	238.323	0	0
At5g66770	GRAS	SCARECROW gene regulator / ; supported by...	0	0	0	0
At5g66940	C2C2/Dof	AtDof5.8	0	157.306	0	242.821
At5g67000	AP2-EREBP	AP2 domain transcription factor-like	0	136.672	0	102.769
AT5g67010	AP2-EREBP	AP2 domain transcription factor-like	0	0	0	0
At5g67060	bHLH	AtbHLH088	0	0	0	0
At5g67110	bHLH	AtbHLH073	126.466	110.294	55.8697	0
AT5g67180	AP2-EREBP	floral homeotic protein apetala2-like	0	0	0	0
At5g67190	AP2-EREBP	putative transcription factor	0	0	0	0
AT5g67300	MYB	AtMYB44	0	0	0	0
AT5g67450	C2H2	Cys2/His2-type zinc finger protein 1	258.478	211.145	0	0

## Sheet: Translation data
AGI	Family	Gene Name	UNM	BCP	TCP	MPG
At4g27130	eIF1	AteIF1-1	934.355	840.58	899.932	1207.69
At5g54760	eIF1	AteIF1-2	1320.03	1236.38	965.365	898.038
At5g54940	eIF1	AteIF1-3	318.858	383.799	583.128	1069.05
At1g54290	eIF1	AteIF1-4	62.2559	153.872	1464.95	2043.83
At5g35680	eIF1A	AteIF1A-1	1233.14	1242.79	1216.7	1098.47
At2g04520	eIF1A	AteIF1A-2	1348.04	1211.71	667.898	649.944
At2g40290	eIF2alpha	AteIF2-A1	656.646	620.342	388.197	0
At5g05470	eIF2alpha	AteIF2-A2	749.436	674.633	226.466	0
At5g20920	eIF2beta	AteIF2-B1	1863.82	1768.46	760.439	544.154
At5g01940	eIF2beta	AteIF2-B2	135.207	118.701	0	0
At3g07920	eIF2beta	AteIF2-B3	599.465	490.206	228.365	174.27
At1g04170	eIF2gamma	AteIF2-G1	1310.59	1177.38	0	0
At4g18330	eIF2gamma	AteIF2-G2	0	0	0	0
At2g18720	eIF2gamma	AteIF2-G3	0	0	0	0
At1g53880	eIF2Balpha	AteIF2B-A1	516.279	489.513	102.83	0
At1g72340	eIF2Balpha	AteIF2B-A2	503.698	520.609	354.629	950.918
At2g05830	eIF2Balpha	AteIF2B-A3	359.229	406.05	0	0
At3g07300	eIF2Bbeta	AteIF2B-B1	415.172	356.039	0	293.053
At2g44070	eIF2Bdelta	AteIF2B-D2	151.306	161.088	82.2049	0
At1g48970	eIF2Bdelta	AteIF2B-D3	556.122	491.238	235.931	201.954
At2g34970	eIF2Bepsilon, g	AteIF2B-E1	541.444	468.221	156.692	96.3071
At3g02270	eIF2Bepsilon, g	AteIF2B-E2	79.7438	0	0	0
At4g18300	eIF2Bepsilon, g	AteIF2B-E3	241.642	259.35	133.599	117.539
At1g48410	eIF2C	AGOI	1245.62	1123.96	213.236	0
At5g43810	eIF2C	ZWILLE	215.562	217	0	0
At4g11420	eIF3a	AteIF3A-1	937.267	880.855	191.203	158.535
At5g25780	eIF3b	AteIF3B-2	558.515	477.121	0	0
At3g56150	eIF3c	AteIF3C-1	929.815	877.817	481.031	274.654
At3g22860	eIF3c	AteIF3C-2	422.917	290.209	120.482	152.925
At4g20980	eIF3d	AteIF3D-1	623.193	537.706	0	0
At5g44320	eIF3d	AteIF3D-2	1168.22	1131.07	250.075	0
At3g57290	eIF3e	AteIF3E-1	1331.99	1196.21	483.724	416.108
At2g39990	eIF3f	AteIF3F-1	1051.85	933.699	314.198	324.76
At3g11400	eIF3g	AteIF3G-1	1314.05	1156.79	333.697	0
At5g06000	eIF3g	AteIF3G-2	621.889	494.154	112.065	146.185
At1g10840	eIF3h	AteIF3H-1	871.962	694.451	184.911	204.859
At2g46280	eIF3i	AteIF3I-1	1186.22	1136.09	466.724	356.552
At4g33250	eIF3k	AteIF3K-1	1444.3	1403.95	558.976	0
At3g13920	eIF4A	AteIF4A-1	1337.92	1419.89	1398.06	686.826
At1g54270	eIF4A	AteIF4A-2	1850.99	1869.79	1358.42	508.788
At1g72730	eIF4A-like	RH23	1410.92	1122.98	456.815	197.745
At3g19760	eIF4A-like	RH2	728.333	677.134	458.451	554.505
At5g11200	eIF4A-like	RH15-1	1065.61	958.049	164.659	0
At3g26400	eIF4B	AteIF4B-1	277.264	342.491	170.459	86.9958
At1g13020	eIF4B	AteIF4B-2	308.454	295.82	146.812	0
At4g38710	eIF4B	4B-3?	240.091	237.469	188.853	287.797
At4g18040	eIF4E	AteIF4E-1	1769.75	1807.03	752.089	317.295
At1g29550	eIF4E	AteIF4E-3	382.059	413.269	319.528	223.842
At5g35620	eIFiso4E	AteIFiso4E-1	1326.55	1338.1	682.428	455.357
At5g18110	nCBP	unassigned-nCBP	658.393	563.736	293.244	236.415
At3g60240	eIF4G	AteIF4G-1	940.273	1098.8	646.11	0
At5g57870	eIFiso4G	AteIFiso4G-1	515.533	533.332	966.898	1610.04
At2g24050	eIFiso4G	AteIFiso4G-2	908.835	764.292	378.124	0
At1g62410	eIF4G-like	unassigned, similarity to 4G	0	0	0	0
At4g30680	eIF4G-like	unassigned-mystery-4G-like-protein	286.523	0	0	0
At1g77840	eIF5	AteIF5-1	1118.47	886.821	836.404	1043.71
At1g36730	eIF5	AteIF5-2	650.714	533.597	502.775	486.548
At1g26630	eIF5A	AteIF5A-1	4373.39	4505.48	3684.58	3823.47
At1g69410	eIF5A	AteIF5A-2	1425.14	1258.95	596.046	648.078
At1g13950	eIF5A	AteIF5A-3	1065.24	1213.7	1076.26	672.08
At1g76810	eIF5B	AteIF5B-1	350.441	337.388	114.507	62.9702
At1g21160	eIF5B	AteIF5B-4	0	0	0	0
At3g55620	eIF6	AteIF6-1	1631.61	1365.12	885.998	1127.97
At2g39820	eIF6	AteIF6-2	1219.6	1129.11	518.389	430.048
At2g23350	PABP	AtPAB4	1533.8	1317.46	631.504	340.034
At4g34110	PABP	AtPAB2	1709.89	1730.16	939.903	922.045
At1g22760	PABP	AtPAB3	1831.34	2551.2	2545.47	670.861
At1g71770	PABP	AtPAB5	2795.36	4147.84	3241.36	2668.99
At3g16380	PABP	AtPAB6	215.055	186.104	863.51	1539.86
At1g49760	PABP	AtPAB8	711.794	642.089	0	0
At2g36660	PABP	AtPAB7	454.62	445.02	1433.29	2912.15
At1g34140	PABP	unnamed-PAB-like	0	0	0	0
At5g65250	PABP	PAB1??	0	0	0	0
At5g60390	EF1A	AteEF1A-4	4745.45	4604.77	1896.62	1011.22
At5g12110	EF1Balpha	AteEF1B-A1	0	0	0	0
At5g19510	EF1Balpha	AteEF1B-A2	3413.58	3526.66	893.005	583.208
At2g18110	EF1Bbeta	AteEF1B-B2	2401.09	2324.22	960.204	510.06
At1g09640	EF1Bgamma	AteEF1B-G1	2595.77	2667.9	969.674	457.147
At3g22980	EF2	AteEF2-2	227.642	233.079	0	0
At5g47880	RF1	AteRF1-1	809.189	696.697	795.626	1471.79
At3g26618	RF1	AteRF1-3	566.474	551.84	240.426	255.086
At5g10630	RF-S?	AteRF-S?	547.543	525.728	351.471	251.47

## Sheet: Transcription table
Transcription factor	No. family	No.members present	No. expressed during male gametophyte development
family	members	on the ATH1 chip	All stages	UNM	BCP	TCP	MPG
MYB	135	127	47 (37%)	32	31	21	18
MYB-like	8	7	5 (71%)	4	5	4	4
AP2/EREBP	147	133	47 (35%)	29	34	24	22
bHLH	133	91	31 (34%)	25	27	18	14
NAC	108	93	32 (34%)	21	27	13	15
C2H2	124	106	60 (57%)	43	45	40	43
Homeobox	94	87	31 (36%)	22	21	12	11
MADS	96	70	26 (37%)	17	17	16	12
bZIP	75	69	35 (51%)	26	29	23	23
WRKY	73	62	33 (53%)	24	27	14	12
GARP	56	49	23 (47%)	23	17	10	9
C2C2	104	82	30 (37%)	18	22	19	12
CCAAT	36	33	21 (64%)	16	19	14	12
GRAS	32	32	16 (50%)	11	10	5	2
Trihelix	28	23	10 (43%)	6	8	5	4
HSF	26	24	8 (33%)	5	6	4	5
TCP	26	20	10 (50%)	8	9	5	5
ARF	23	19	8 (42%)	7	5	2	2
C3H	125	89	60 (67%)	51	50	43	36
SBP	17	15	5 (33%)	4	4	4	2
NIN-like	15	12	7 (58%)	6	4	1	3
ABI3/VP1	18	17	4 (24%)	3	1	1	1
TUBBY	11	11	10 (91%)	9	9	8	7
E2F/DP	8	7	7 (100%)	7	6	4	1
CPP	8	7	2 (29%)	1	2	1	1
Alfin-like	7	7	6 (86%)	6	6	5	4
EIL	6	6	6 (100%)	2	4	5	4
LEAFY	1	1	0	0	0	0	0
Aux/IAA	26	25	5 (20%)	3	5	2	1
HMG-box	10	10	10 (100%)	8	10	5	4
ARID	4	4	3 (75%)	2	2	2	3
JUMONJI	9	8	7 (87%)	7	7	5	5
PcG E(z)	3	3	2 (67%)	2	2	1	1
PcG Esc	1	1	1 (100%)	1	1	1	0
Total	1593	1350	608 (45%)	449	472	337	298
